# Supplementary material for: Venetoclax-Resistant MV4-11 Leukemic Cells Activate PI3K/AKT Pathway for Metabolic Reprogramming and Redox Adaptation for Survival
Source: Antioxidants (Basel). 2022 Feb 25;11(3):461. doi: 10.3390/antiox11030461 (PMC8944541; doi:10.3390/antiox11030461)
Supplement: Supplementary file 1 [file antioxidants-11-00461-s001.zip]

Archive with 1 entries (1 files):
- antioxidants-1586839-supplementary.xlsx
