# Supplementary material for: Venetoclax-Resistant MV4-11 Leukemic Cells Activate PI3K/AKT Pathway for Metabolic Reprogramming and Redox Adaptation for Survival
Source: Antioxidants (Basel). 2022 Feb 25;11(3):461. doi: 10.3390/antiox11030461 (PMC8944541; doi:10.3390/antiox11030461)
Supplement: Supplementary file 1 [file antioxidants-11-00461-s001.zip › antioxidants-1586839-supplementary.xlsx]

## Sheet: Table S1
Table S1: The peak intensity of significant metabolites
Metabolites	ABT199-R_CTRL.mean	MV411_ctrl.mean	ABT199-R_PKI_120.mean	ABT199-R_PKI240.mean
Linolenoyl-CoA	64312.4	3516.75	2019.45	1890.51
CoA 24:4;O	61524.6	743.092	1050.73	744.697
PIP 64:5;O	71775	1719.07	1138.97	1406.46
CoA 15:4;O4	21163.8	30.688	0	0
PIP2 22:5	45441	13107.9	10499.8	9473.63
Coenzyme A	50264	684.566	1341.91	2057.49
CoA(20:0(3OH))	847252	2197.71	1914.7	1284.07
Palmitoyl CoA	194540	3207.63	2324.21	1565.25
Docosatetraenoyl-CoA	14957.5	1665.05	1537.72	819.949
PIP2 26:0	69572.1	8270.44	6128.8	5562.45
PIP2 43:12;O	88465.9	2241.72	1873.95	1815.76
PIP3 31:2;O	11680.9	0	20.4235	27.6491
Malonyl-CoA	19769.3	33.5078	90.1636	25.8177
PIP2 58:2;O	76539.9	3326	3143.83	2275.51
PI 29:7	22599.6	49.4226	118.136	125.109
PS 55:7	450377	4259.07	2740.73	2446.25
PIP 49:5;O	19820.2	2934.39	2372.64	2216.32
coenzyme Q10	37377.1	217.385	74.5841	232.665
CoA(26:0(3OH[S]))	48210.3	1236.76	979.281	958.72
CoA(26:0(3Ke))	106906	2872.55	2537.74	2544.92
phosphatidylserine	59286.4	28018.1	24952.6	28479.5
Arachidonoyl-CoA	110189	1398.16	1756.64	1422.91
3-Phosphoglyceric acid	27949.1	62026.6	93364.8	115970
6-phosphogluconate	23806.9	179181	132423	98786.1
sedoheptulose 5-phosphate	185380	68157.8	50508.6	42627.8
2-Phosphoglycerate	12499.9	47277.2	38539.3	24293.7
ribose 5-phosphate	7019.99	26925.1	16746.4	12277.3
LPC 30:2;O	54480.4	0	0	0
Biotin	0	6539.52	26785.1	47792.7
Oxaloacetate	18.5	6093.48	89541.1	189699
fumarate	340886	30374.7	22854.7	15852.9
Malate	8075.06	22342.4	42337.4	36370
alpha ketoglutarate	270125	70984.5	40802.6	28293.7
methylguanine	13152	74689	144671	124864
SPB 20:3;O2	27516	8500.13	123873	196445
MG 15:4;O	3713.28	205601	167127	118044
CAR 10:2;O	194508	69769.6	56529.4	44586.9
MG O-19:2;O	2.27511e+06	573746	399973	198335
MG O-20:3;O	4.17761e+06	1.49928e+06	897358	555172
MG O-33:3;O	4707.52	222736	195331	120093
LPG O-28:3	180435	83195.4	48640.3	23791.7
Calcium trimetaphosphate	102413	45637.4	17584.7	8860.07
BMP 30:4;O	3032.65	16172.3	117295	261064
BMP 31:0;O	49453.4	5371.93	4016.57	2775.3
Cer 44:1;O6	282873	39096.3	19901.3	6795.17
succinate	2484.11	5425.17	33935.1	50469
Homospermidine	34141.2	89390	119806	157062
2-hydroxyglutarate	90923.1	454253	303340	337998
Isocitric acid	46046	153641	193976	228203
MG 13:3	235511	147116	86556.3	55546.8
NAE 18:2	31219.7	937541	751449	655049
NAT 12:0;O4	500069	138870	93590.4	65715.2
NAT 13:1;O4	990926	360279	218781	137555
NAT 15:1;O4	79530	35290.5	22516	17741
ST 19:5;O6;Hex	154448	50136.9	33250.3	26664.5
ST 19:2;O7;Hex	62217.6	6846.23	1382.07	2014.2
17-Methylheptatriacontane	89083.8	57758.9	44111.2	28923.8
CAR 24:3;O4	43725.7	20440	16186.2	9042.72
Iopanoic acid	164952	65639.7	28313.7	15287.3
PG 27:6;O	42045.3	10703.5	6638.62	3927.18
PG 29:6;O	758195	108904	84598.7	37138.2
ACer 42:6;O4	362551	59526.7	47227.4	11465.4
Oleic acid(d2)	5219.83	90996	48009.1	53162.4
4-hydroxybutanoic acid	42990.1	204905	117758	152591
arginine	55395.1	225227	271305	321965
α-Guanidinoglutaric Acid	20399.2	148892	119317	115680
FA 13:3	829.841	97084	67037.7	48632.3
pentadecanal	180144	97659.7	54921.8	68667.6
SPB 18:3;O	271050	379808	493550	444830
MG 14:3;O	68132.4	29494.2	15414.5	11410.4
Tricosane	7213.45	53748.2	32007.5	28497.9
FA 19:3;O4	39146.5	22584.6	14445.6	11094.5
CAR 12:3;O4	7653.69	36177.9	16589.3	23659.6
CAR 18:4;O2	70107.7	16215.7	6212.2	6734
PA 22:0;O	169930	72650.5	44465.2	39400.2
PA 27:7	2684.85	70805.4	53035.7	40394.7
Cer 39:5;O2	23077.6	4923.84	1708.19	2513.46
PA 37:2	76993	17930.8	7285.03	3487.83
PS 30:4;O	23396.2	2256.52	679.899	517.522
PG 33:6;O	344507	100382	44299.6	14877.7
ACer 45:0;O6	75787	31961.5	7115.02	4623.92
Glycerol 3-phosphate	17097.1	374298	276277	216598
glucose	8183.99	34095	18721.5	24198.1
5-Methylundecane	18403.2	67102	71172.4	56798.5
TG O-30:7;O2	53753	4247.57	191.22	255.477
Cer 41:0;O6	35183.8	30.6798	0	0
homocysteine	7058.25	18121.7	39696.1	36482.2
Phosphoserine	127650	297586	431069	411817
M(IP)2C 40:6;O6	459868	186520	79336.3	100487
MG 18:5	82694.4	19827.5	11127.4	10089.8
MG 26:5;O	33488.6	7039.78	4031.51	2874.55
MG 28:3;O	64283.7	19067	8394.21	7038.58
LPE 20:0;O	56813	26933.9	11916.6	11213.3
LPG 18:0;O	81396.3	17280.1	4089.3	3248.97
LPG 20:0;O	76263.5	3373.08	623.611	732.422
LPS 20:2;O	29375.7	11628	6422.22	6812.84
LPS 22:3;O	7678.4	41783.6	38799.7	31882.4
LPS 22:2;O	1239.05	24298.9	12878.1	9932.88
PA O-29:6;O	30926.7	15313.6	5844.39	4722.82
PA O-35:3;O	110641	694584	269045	347275
PA O-36:5;O	73840.7	20292.5	12130.2	9999.2
PC O-33:4;O	80099.7	6788.81	4492.3	1417.06
NADP	82744.4	35949.4	6679.5	6256.5
NADPH	38691.1	15421.1	2080.41	1807.42
PE 37:5;O	4839.82	33523.4	19617.7	17547.7
PG 35:4;O	52004.9	13611.6	1772.84	1383.26
PG 37:2;O	44818.9	13632.6	1574.48	2190.13
Succinyl-CoA	22953.5	293.031	96.6286	83.4662
ST 18:2;O4	53014.3	30652.5	16383	29516
FA 16:4;O4	110587	74746.3	57585.2	49142
NAE 13:2;O4	1.51481e+06	841747	554108	540966
NAE 18:4;O	155900	67008	41097.7	42982.1
NAT 11:2;O3	153930	49838.6	26639.2	30080
FA 19:2;O3	209237	155034	106835	100732
CAR 11:3;O2	257576	108598	77122.3	73053.5
S-Adenosyl-L-homocysteine	187380	101953	64232.3	61358.4
S-Adenosyl methionine	296534	86814.4	49802.1	42247.9
CAR 13:3;O3	175579	84897.2	51100.7	43914.4
CAR 14:3;O3	951162	602172	201231	220555
DG O-20:2;O2	262974	163419	60786.5	61012.2
LPS 10:0;O	53026.3	21743	11270.8	10337.5
LPS 11:2;O	51975.2	25981.9	17255.3	16119.2
BMP 13:0	113941	68571.9	29335.3	35246
Cer 29:6;O2	35011.5	11817.3	2723.04	2673.6
Cer 29:4;O5	55371.7	19325.2	15102.4	13043.2
Cer 32:5;O6	28560.3	21156.1	15212.6	10824.1
PE-Cer 28:4;O3	46215.4	13328.1	3429.5	3802.12
TG O-33:9;O2	54275.9	18232.4	11912.8	10041.8
Cer 37:0;O3	39363.6	13557.4	8109.14	7562.88
PE-Cer 28:1;O4	24218.6	9563.35	3703.18	3028.8
TG O-36:4	1450.35	20691.1	22017.9	9652.46
ACer 45:3;O2	48032	235215	387404	229502
TG O-46:0	39706.2	2037	1194.11	1060.01
TG O-52:4;O3	49282.6	5174.23	5178.64	3971.11
M(IP)2C 41:1;O6	79528.9	2607.76	1491.52	1370.33
ST 30:0;O7;T	8930.36	0	17.2032	0
Hexacosanoic acid	993744	382050	197782	158298
MG O-34:2;O	130106	80682	42649.4	27552.8
LPE O-11:3	143898	89093.7	49679.8	63501.5
MG O-32:7	555.869	85160.3	70035.3	53624.2
NAE 22:5;O4	164074	108857	66835.6	73493.6
CAR 14:3;O4	275073	162291	50763.8	73047.3
ST 27:5;O8;HexNAc	41839	62366.5	17931.5	12416.3
PA 36:5	35419.7	20778.2	6258.17	5191.74
DG O-21:6;O2	24781.1	5054.93	12241.4	13263.1
DG O-29:5;O2	16670.9	8139.63	4760.62	3701.94
ST 25:3;O;HexNAc	50648.8	3180.75	9210.26	10374.9
PS O-28:7;O	18726.9	2735.5	2044.08	57.5946
Nicotinate adenine dinucleotide phosphate (NAADP)	57254.5	67.8217	227.097	209.049
Acetyl-CoA	19133.9	54.9423	11.3605	161.083
Glutamate	20665.1	51997.2	62146.5	56478.4
Docosanoic acid	152673	98471.5	65757.8	62373
MIPC 29:6;O5	35225.1	11022.3	7079.17	6819.75
PS O-54:10;O	3.02711e+06	1631.42	2307.95	2141.8
Adenosine diphosphate	192644	90507.4	69760.9	34521.2
UDP-N-acetyl-D-galactosamine 4-sulfate	3744.68	27266.9	22951.9	18887
Glyceraldehyde 3-phosphate	239230	6425.12	5105.68	4440.21
CerP 50:2;O5	68522.9	13220.8	11249.4	9856.58
MIPC 31:6;O2	38074.2	12557.9	11607.4	9615.12
Dihydroxyacetone phosphate	96469	58414.7	54916.3	58745.9
Adenosine monophosphate	61394.7	122103	119759	101827
Nicotinamide Adenine Dinucleotide Phosphate (NADP+)	22306.8	1860.52	3303.05	3332.06
utaric acid	931745	1.49749e+06	762419	1.07255e+06
UDP-2,3-bis(3-hydroxytetradecanoyl)glucosamine	1.05129e+06	1382.77	1102.2	1339.9
cysteine	32035.2	9156.31	14109.1	13252.1
M(IP)2C 46:3;O2	47675.3	2508.42	2333.63	1545.03
glutathione	90166.7	40161.6	42229.8	59871.4
Adenosine thiamine triphosphate	19234.4	118.162	177.705	100.466
methylcytosine	365058	46789.2	39223.5	60240.8
fructose 1,6-bisphosphate	17038.1	48074.1	38080.9	38011.5
2E-decenoyl-CoA	27133.8	11880.9	10057.7	9670.03
Methionine	32774.7	55473.4	56047	58859.9
taurine	46449.2	73885.1	49095.5	62759.6
Tetracosanoic acid	139056	79981	68920.6	63235.4
betaine	89584.5	53462.1	49671.7	53053.9
L-Carnitine	812622	1.16164e+06	1.21751e+06	498592
1,3-bisphosphoglycerate	34300.7	24318.5	51576.5	106469
glucose 6 phosphatase	95101.3	112375	107556	133434
Glyceraldehyde 3-phosphate	73058.9	101821	94921.1	87409.9
Dihydrocholesterol	75198.6	68670.5	68709	81142.4

## Sheet: Table S2
Table S2: Raw data analyzed after XCMS
featureidx	Metabolites	name	mzmed	mzmin	mzmax	rtmed	rtmin	rtmax	npeaks	R6_CTRL	N_MV411_ctrl	R6_PKI_120	R6_PKI240	CV	pvalue	qvalue	R6_CTRL.mean	N_MV411_ctrl.mean	R6_PKI_120.mean	R6_PKI240.mean	R6_CTRL.SD	N_MV411_ctrl.SD	R6_PKI_120.SD	R6_PKI240.SD	maxint	postHoc	R6_CTRL_1	R6_CTRL_2	R6_CTRL_3	N_MV411_CTRL_1	N_MV411_CTRL_2	N_MV411_CTRL_3	R6_PKI240_1	R6_PKI240_2	R6_PKI240_3	R6_PKI480_1	R6_PKI480_2	R6_PKI480_3
1	LPC 30:2;O	M703T6_2	703.354	703.34	703.367	6.16722	6.08064	6.2538	2	2	0	0	0		0.013249	0.00345635	54480.4	0	0	0	64148.1	0	0	0	7480.88	0	127722	27437.5	8281.73	0	0	0	0	0	0	0	0	0
2	Biotin	M243T6_1	243.181	243.174	243.187	5.6712	5.61185	5.72061	4	0	0	2	2		0.014546	0.00345635	0	6539.52	26785.1	47792.7	0	1141.91	6240.65	5292.86	2557.83	0	0	0	0	5497.19	6361.33	7760.05	20153.6	27658.9	32542.8	49180.2	52253.5	41944.3
3	Oxaloacetate	M132T6	132.151	132.143	132.158	5.68753	5.68284	5.69222	2	0	0	0	2		0.0153061	0.00345635	18.5	6093.48	89541.1	189699	32.0429	1832.7	24394.4	46402	15578.7	0	0	55.4999	0	6357.44	4143.11	7779.88	62203.1	97330.9	109089	175921	241430	151746
4	fumarate	M116T8	116.173	116.169	116.18	7.97397	7.96703	7.97767	3	3	0	0	0		0.0155644	0.00345635	340886	30374.7	22854.7	15852.9	33586.8	675.301	543.066	4611.95	38467.9	0	309151	337447	376060	31129.8	29828.5	30165.8	23358.9	22925.4	22279.7	18457.9	18572.9	10527.9
5	Malate	M134T6	134.167	134.157	134.177	6.32055	6.29965	6.37032	3	0	0	3	0		0.0155644	0.00345635	8075.06	22342.4	42337.4	36370	2838.99	2136.71	5074.7	1482.67	2212.66	0	6548.16	11350.7	6326.27	19889.8	23336.6	23800.9	48047.7	38343.3	40621.3	37575.5	36820.1	34714.4
6	alpha ketoglutarate	M147T7	147.248	147.167	147.263	7.38905	7.14494	7.48408	6	2	3	1	0		0.0155644	0.00345635	270125	70984.5	40802.6	28293.7	60179.9	5954.16	1807	4478.51	18690.3	0	200829	309265	300281	77623.6	69212.1	66117.9	42823.3	39341.9	40242.6	30718	31037.5	23125.7
7		M154T6	154.228	154.169	154.237	6.18485	5.67598	6.25346	9	0	3	3	3		0.0155644	0.00345635	36109.6	78746.5	64018.7	51660.1	4276.71	5779.25	4353.49	3279.67	4308.89	0	35465.7	32191.3	40671.7	72498.5	79840	83900.8	67488.5	65433.9	59133.7	55439.4	49980.1	49560.9
8		M162T6	162.257	162.245	162.284	6.20989	5.7284	6.31609	8	0	3	2	3		0.0155644	0.00345635	1214.98	29147.6	78871.4	66145.4	617.543	2284	5599.3	8185.89	2755.5	0	1418.78	521.302	1704.87	28842.8	27031.3	31568.7	72541.8	80894	83178.3	71225.1	70508.9	56702.2
9	methylguanine	M166T6	166.17	166.163	166.178	6.34714	6.3164	6.38861	3	0	0	3	0		0.0155644	0.00345635	13152	74689	144671	124864	4185.04	20701.9	8597.03	8279.45	6934.72	0	8491.2	16588	14376.7	52154.1	92863.1	79049.6	153664	143815	136534	134095	118093	122404
10		M184T7	184.174	184.112	184.226	6.56702	6.42793	6.64465	9	0	3	3	3		0.0155644	0.00345635	17736.7	81533.7	144634	170338	867.869	42006.7	18909.3	9827.56	7834.09	0	16792.1	18498.8	17919.2	103539	107966	33095.9	157605	153359	122937	160735	169904	180376
11	3-Phosphoglyceric acid	M186T7	186.157	186.132	186.21	6.63261	6.54231	6.94471	8	0	2	3	3		0.0155644	0.00345635	27949.1	62026.6	93364.8	115970	7840.31	10363	7435.41	9308.42	4666.98	0	35450.5	28587.8	19809	59033.8	53489.4	73556.7	101165	92570.7	86358.3	124063	105798	118048
12	6-phosphogluconate	M275T6_2	275.274	275.247	275.315	6.18932	5.844	6.28437	9	0	3	3	3		0.0155644	0.00345635	23806.9	179181	132423	98786.1	27663.3	20998.2	16300.3	10154.3	9281.74	0	0	17266.2	54154.4	156899	182040	198603	125663	120590	151016	91255.5	110335	94768.2
13	SPB 20:3;O2	M323T6_2	323.436	323.435	323.436	5.63214	5.62127	5.64301	2	0	0	0	2		0.0155644	0.00345635	27516	8500.13	123873	196445	8998.53	2784.84	20914.8	30253.5	18143.6	0	17313.6	30912.6	34322	11566.2	7806.55	6127.62	104820	120549	146251	203841	222314	163179
14	MG 15:4;O	M324T6	324.462	324.446	324.513	6.40133	6.35023	7.16277	10	0	3	3	3		0.0155644	0.00345635	3713.28	205601	167127	118044	619.667	8143.54	8505.76	31042.4	13876	0	3672.91	4352.15	3114.79	209648	210927	196226	175833	166710	158837	127805	143033	83294.6
15	CAR 10:2;O	M327T7	326.616	326.58	326.651	6.82026	6.81961	6.82092	2	2	0	0	0		0.0155644	0.00345635	194508	69769.6	56529.4	44586.9	112309	2376.06	4022.88	3062.54	12905.1	0	120713	139053	323758	72271.4	67543.3	69494.1	55311.5	61020.5	53256.2	46368.4	46341.7	41050.6
16	MG O-19:2;O	M370T7	369.533	369.497	369.567	7.04692	6.91532	7.17164	11	2	3	3	3		0.0155644	0.00345635	2.27511e+06	573746	399973	198335	1.08181e+06	29234	82744.7	35750.5	350610	0	2.93235e+06	1.02652e+06	2.86645e+06	567179	548354	605705	308317	422430	469171	201848	232199	160957
17	MG O-20:3;O	M382T7	381.592	381.567	381.657	7.28796	6.98666	7.62563	12	3	3	3	3		0.0155644	0.00345635	4.17761e+06	1.49928e+06	897358	555172	2.44983e+06	184244	117993	230977	532184	0	6.56586e+06	1.67052e+06	4.29644e+06	1.56062e+06	1.64503e+06	1.29219e+06	804381	857597	1.0301e+06	588208	767854	309456
18	MG O-33:3;O	M564T6	563.649	563.596	563.728	6.38265	6.35023	6.49589	8	0	3	3	2		0.0155644	0.00345635	4707.52	222736	195331	120093	1108.31	8829.55	12133.4	42936.3	14752.9	0	3437.87	5481.41	5203.3	219602	215900	232704	181725	199237	205030	158862	73945.8	127470
19	LPG O-28:3	M632T7	631.747	631.688	631.751	7.10004	7.003	7.16506	4	3	0	1	0		0.0155644	0.00345635	180435	83195.4	48640.3	23791.7	75020.6	7116.61	6693.41	8753.78	25828.1	0	226852	93884.4	220568	90301.6	76068.4	83216.2	41214.1	50498.9	54208.1	28245.4	29423.2	13706.6
20	Calcium trimetaphosphate	M633T7	632.774	632.768	632.774	7.01729	6.99353	7.1414	3	3	0	0	0		0.0155644	0.00345635	102413	45637.4	17584.7	8860.07	43916.6	6219.01	3227.69	4416.84	11133.5	0	136593	52881.5	117766	39643.8	52059.7	45208.8	14669.3	21053.2	17031.7	10894.6	11893	3792.62
21	BMP 30:4;O	M702T6_2	701.847	701.841	701.85	5.53299	5.50718	5.59484	3	0	0	0	3		0.0155644	0.00345635	3032.65	16172.3	117295	261064	1924.68	6062.34	4433.83	127087	11522.2	0	5227.18	2239.35	1631.41	9340.47	18266.7	20909.7	112380	120993	118513	401837	154786	226568
22	BMP 31:0;O	M724T10	723.983	723.962	724.004	10.3391	10.2909	10.3873	2	2	0	0	0		0.0155644	0.00345635	49453.4	5371.93	4016.57	2775.3	15371.8	254.512	93.0157	803.001	7339.23	0	35466.6	46982.7	65911	5358.46	5124.43	5632.92	3909.17	4071.46	4069.07	3668.68	2113.65	2543.56
23	Cer 44:1;O6	M741T8	740.895	740.877	740.924	7.55228	7.37627	7.62613	4	3	1	0	0		0.0155644	0.00345635	282873	39096.3	19901.3	6795.17	245588	9292.69	7219.76	1074.06	51864.4	0	541854	53332.1	253432	34869.5	32668.4	49751	28219.9	16217.8	15266.3	7702.15	5609.12	7074.24
24	succinate	M117T7	117.081	117.048	117.131	7.07492	7.05945	7.25699	5	0	0	2	3		0.0187854	0.00345635	2484.11	5425.17	33935.1	50469	519.086	1573.56	4965.86	13748	2529.97	0	2881.76	1896.88	2673.68	5299.07	7057.99	3918.45	37821.5	35643.3	28340.7	63628.2	51579.3	36199.6
25		M139T6	139.069	139.051	139.101	6.22778	6.19947	6.31953	8	0	3	2	3		0.0187854	0.00345635	14614.4	169328	107956	65324.3	8626.7	54227.7	46193	15382.3	10888.9	0	5755.25	15099.7	22988.2	106798	197749	203438	161192	84215	78462	76249.7	47733.4	71989.8
26	Homospermidine	M142T7_1	142.171	142.151	142.2	6.51252	6.49916	6.56255	9	0	3	3	3		0.0187854	0.00345635	34141.2	89390	119806	157062	3046.29	4942.69	11869.1	47756.6	10195.1	0	36496.8	35225.8	30701.1	83684.1	92133.2	92352.8	133338	114922	111158	138739	121180	211267
27	2-hydroxyglutarate	M149T6	149.082	149.067	149.114	6.19663	6.13101	6.24878	8	0	3	3	2		0.0187854	0.00345635	90923.1	454253	303340	337998	71259.7	52771.3	17395.6	31457.4	15115.7	0	10854.9	114533	147381	400620	456020	506118	287811	300070	322138	358052	354200	301742
28	Isocitric acid	M191T7	191.163	191.138	191.183	6.65534	6.61426	6.86501	8	0	2	3	3		0.0187854	0.00345635	46046	153641	193976	228203	11809.3	4870.24	20253.5	28725.9	10089.9	0	50284.3	55151.3	32702.5	148241	154980	157702	216602	187786	177540	252152	196353	236102
29	MG 13:3	M283T7_2	282.652	282.646	282.657	7.37264	7.34331	7.40198	2	2	0	0	0		0.0187854	0.00345635	235511	147116	86556.3	55546.8	18624.6	36711.2	18704.9	14796	39296.9	0	249614	242522	214399	110343	147238	183765	65430.2	101010	93228.2	39088	59807.1	67745.2
30	sedoheptulose 5-phosphate	M291T7	290.561	290.546	290.615	6.58326	6.57639	6.98606	3	3	0	0	0		0.0187854	0.00345635	185380	68157.8	50508.6	42627.8	76083.5	6778.57	7733.17	7702.99	10755	0	197873	254443	103822	72333.5	71803.3	60336.5	41581	54811.5	55133.2	38286.1	51521.7	38075.8
31	NAE 18:2	M323T6_1	323.426	323.381	323.446	6.40398	6.34607	6.5517	8	0	3	2	3		0.0187854	0.00345635	31219.7	937541	751449	655049	3554.29	55555.5	38921.6	62458.7	62309.4	0	28779.5	29582	35297.6	1.0006e+06	895825	916193	707163	780225	766958	596269	648247	720630
32	NAT 12:0;O4	M371T7	370.544	370.524	370.581	7.04197	6.91257	7.16169	12	3	3	3	3		0.0187854	0.00345635	500069	138870	93590.4	65715.2	240672	1388.69	17856.7	20716.8	64326.4	0	669910	224653	605643	138649	137605	140356	73727.1	98731.6	108312	49774.9	89132.5	58238.2
33	NAT 13:1;O4	M383T7	382.629	382.574	382.668	7.27555	6.98666	7.59713	12	3	3	3	3		0.0187854	0.00345635	990926	360279	218781	137555	604153	13707.8	48225.9	47981.2	117147	0	1.59012e+06	381937	1.00072e+06	373395	346048	361396	171332	217265	267748	158680	171350	82636.6
34	NAT 15:1;O4	M411T7	410.603	410.569	410.638	7.09438	6.99912	7.18963	2	2	0	0	0		0.0187854	0.00345635	79530	35290.5	22516	17741	7683.25	3753.99	5586.94	3698.09	6174.63	0	75629	74579.8	88381.1	35284.4	39047.5	31539.5	17164.5	28311.8	22071.7	16184.2	21962.9	15075.7
35	ST 19:5;O6;Hex	M508T7	507.667	507.651	507.733	6.97232	6.87062	7.27839	7	3	3	1	0		0.0187854	0.00345635	154448	50136.9	33250.3	26664.5	31068.8	3884.75	6967.13	7621.83	11216.4	0	164616	119570	179160	45651.4	52344.3	52415	25443.4	35471.1	38836.3	24370.5	35169.9	20453.2
36	ST 19:2;O7;Hex	M530T7	529.83	529.756	529.836	7.32481	6.94902	7.35041	3	3	0	0	0		0.0187854	0.00345635	62217.6	6846.23	1382.07	2014.2	11605.8	1138.21	467.813	227.055	5201.65	0	69392.4	68432.6	48827.8	5694.12	7970.02	6874.55	1792.2	1481.46	872.552	1787.35	2013.77	2241.46
37	17-Methylheptatriacontane	M568T7	567.654	567.646	567.732	6.98161	6.86535	7.29406	4	3	0	1	0		0.0187854	0.00345635	89083.8	57758.9	44111.2	28923.8	10502.2	8588.78	4690.52	8668.84	10535.2	0	80446.3	86030.8	100774	62955.4	62476	47845.3	43035.3	49246.2	40052.1	34158.9	33695	18917.5
38	CAR 24:3;O4	M569T7	568.749	568.745	568.749	6.93773	6.91272	7.17369	3	3	0	0	0		0.0187854	0.00345635	43725.7	20440	16186.2	9042.72	4297.71	3358.59	1934.89	3275.22	4047.06	0	39433.4	48028.8	43714.9	23720.1	20591.9	17008.1	14231.7	18100.8	16226	10709.6	11149.2	5269.35
39	Iopanoic acid	M635T7	634.843	634.737	634.861	7.18383	6.96608	7.40198	6	3	2	1	0		0.0187854	0.00345635	164952	65639.7	28313.7	15287.3	39786.2	5430.09	16207.3	5814.12	20568.6	0	186874	119027	188955	64534.3	71537.4	60847.3	15137.1	46411.1	23393	14035.9	21625.2	10200.8
40	PG 27:6;O	M656T7	655.929	655.854	655.931	7.03179	6.93173	7.26416	3	3	0	0	0		0.0187854	0.00345635	42045.3	10703.5	6638.62	3927.18	21324.2	1834.42	2311.62	1443.41	6396.86	0	62455.4	19911.5	43768.9	9353.51	12792.1	9964.99	3980.19	8175.6	7760.07	2927.2	5581.93	3272.42
41	PG 29:6;O	M684T7	683.832	683.764	683.902	7.08257	6.89299	7.40198	10	3	3	3	1		0.0187854	0.00345635	758195	108904	84598.7	37138.2	709743	14124.3	20216.7	14634.4	138077	0	1.52372e+06	122020	628847	93381	112334	120998	88859.6	102345	62591.1	32430.5	53547	25437
42	ACer 42:6;O4	M685T7	684.85	684.833	684.865	7.06992	6.95772	7.27822	9	3	3	3	0		0.0187854	0.00345635	362551	59526.7	47227.4	11465.4	313414	2464.42	7262.38	5095.64	59501	0	686421	60759.5	340472	57083.9	62012.2	59484	39739.5	47701.9	54240.9	10637.2	16924.4	6834.64
43	Oleic acid(d2)	M267T6	267.264	267.25	267.27	6.3547	6.27121	6.36911	4	0	3	0	1		0.0212905	0.00345635	5219.83	90996	48009.1	53162.4	9041.01	15171.3	3440.78	6175.98	4051.42	0	0	0	15659.5	108510	81889.4	82589.1	51162.5	48525.6	44339.3	56084.8	46067.6	57334.7
44	4-hydroxybutanoic acid	M122T7	122.087	122.035	122.12	6.50795	6.48701	6.58088	9	0	3	3	3		0.0216228	0.00345635	42990.1	204905	117758	152591	29097.5	22808.5	10605.6	32343.5	11372.8	0	21385.7	31507.8	76076.9	178732	215456	220528	120444	106067	126762	115447	167791	174535
45	arginine	M174T6	174.168	174.136	174.237	6.49206	6.4709	6.53512	11	2	3	3	3		0.0216228	0.00345635	55395.1	225227	271305	321965	19157.9	16230.4	45073.7	2675.9	25092	0	43277.5	45425.9	77481.9	206849	231233	237597	297151	219258	297504	324360	322459	319077
46		M178T6	178.173	178.161	178.218	6.40103	6.37552	6.46168	5	0	0	3	2		0.0216228	0.00345635	3223.94	25874.2	30854.5	29286.3	423.467	636.543	1664.62	2530.65	2808.61	0	3470.9	2734.97	3465.94	25427.8	25591.7	26603.1	32688.3	29438.6	30436.8	32021.4	28809.9	27027.8
47	2-Phosphoglycerate	M186T8	186.084	186.075	186.09	7.67578	7.60752	7.8427	3	0	2	1	0		0.0216228	0.00345635	12499.9	47277.2	38539.3	24293.7	7690.7	1821.26	4180.64	16122.4	13055	0	5671.6	10997	20831.1	48614.5	48014.2	45202.9	35587.7	43323.2	36706.9	34335.5	32848.6	5696.94
48	α-Guanidinoglutaric Acid	M207T6	207.109	207.101	207.118	6.31799	6.3154	6.32058	2	0	2	0	0		0.0216228	0.00345635	20399.2	148892	119317	115680	20418.3	17073.3	5864.78	4426.29	10640.9	0	8498.52	8723.15	43975.8	141677	136611	168389	117671	114450	125828	112786	120775	113478
49	FA 13:3	M208T8	208.069	208.065	208.084	7.82419	7.76704	7.95288	8	0	3	3	2		0.0216228	0.00345635	829.841	97084	67037.7	48632.3	357.901	3327.32	5149.73	27839.3	5694.17	0	1240.02	668.447	581.057	97598.3	100124	93529.5	72514	66306.3	62292.8	67175.8	62101.1	16620.1
50	pentadecanal	M244T7	244.268	244.232	244.34	6.55038	6.45672	6.80345	11	2	3	3	3		0.0216228	0.00345635	180144	97659.7	54921.8	68667.6	6538.11	5585	3463.35	17962.4	8359.8	0	173278	186295	180859	103775	92829.4	96374.3	50932.3	57156.9	56676.1	52977	64765.5	88260.3
51	SPB 18:3;O	M279T7	279.422	279.353	279.44	7.48079	7.21883	7.62571	9	0	3	3	3		0.0216228	0.00345635	271050	379808	493550	444830	63576.5	23547.4	76635.9	46423.4	42011.6	0	213546	339323	260281	356364	403457	379603	580960	461789	437900	424121	412366	498004
52	MG 14:3;O	M312T6	312.475	312.38	312.546	6.36332	6.29992	6.45672	5	2	3	0	0		0.0216228	0.00345635	68132.4	29494.2	15414.5	11410.4	8697.61	2346.85	6227.9	4524.83	3670.68	0	77107.1	67549	59741.3	27074.3	31760.5	29647.7	8292.08	18115.6	19835.9	6495.87	15403.8	12331.5
53	Tricosane	M325T6	325.377	325.371	325.382	6.3225	6.30742	6.33757	2	0	2	0	0		0.0216228	0.00345635	7213.45	53748.2	32007.5	28497.9	5253.32	16126.2	429.887	4023.01	4033.43	0	4815.06	3587.39	13237.9	35155.9	63939	62149.8	32495.3	31684	31843.2	32045.7	29320.9	24127
54	FA 19:3;O4	M357T7	356.559	356.55	356.567	7.07964	7.06992	7.08936	2	0	2	0	0		0.0216228	0.00345635	39146.5	22584.6	14445.6	11094.5	7027.56	1683.17	3648.26	3238.29	3338.09	0	31135.5	42031.6	44272.2	20974.2	24332.1	22447.4	11644.4	13121.3	18571	8926.34	14817	9540.33
55	CAR 12:3;O4	M401T6	401.163	401.133	401.255	6.27176	6.12713	6.32582	6	0	2	1	3		0.0216228	0.00345635	7653.69	36177.9	16589.3	23659.6	8380.95	8037.64	1173.01	1901.62	3882.82	0	573.895	5479.78	16907.4	45075.9	29443.6	34014.2	17680.1	16739.4	15348.5	25168.8	21523.7	24286.1
56	CAR 18:4;O2	M451T7	450.658	450.65	450.706	7.48849	7.34858	7.65526	4	3	1	0	0		0.0216228	0.00345635	70107.7	16215.7	6212.2	6734	17273.1	4811.18	634.06	1033.38	5716.03	0	63580	89693.4	57049.8	13873.5	13024.1	21749.5	6566.74	5480.17	6589.69	7808.91	6645.22	5747.88
57	PA 22:0;O	M524T7	523.664	523.65	523.728	6.8668	6.78705	7.08651	10	2	3	3	2		0.0216228	0.00345635	169930	72650.5	44465.2	39400.2	33601.8	6509	7923.65	5485.92	14984.8	0	143329	158769	207692	65189.5	77166.5	75595.5	36970.7	43667.2	52757.6	36010.1	45729.4	36461
58	PA 27:7	M565T6	564.748	564.694	564.761	6.37278	6.32905	6.43419	4	0	2	2	0		0.0216228	0.00345635	2684.85	70805.4	53035.7	40394.7	220.829	2836.63	12169.8	4154.43	5803.89	0	2913.83	2473.19	2667.53	74079.7	69094.1	69242.4	51555.6	65877.9	41673.6	41782.5	43677.6	35724
59	Cer 39:5;O2	M599T7	598.749	598.738	598.755	6.92258	6.87062	7.02439	3	3	0	0	0		0.0216228	0.00345635	23077.6	4923.84	1708.19	2513.46	3572.4	461.87	747.86	1240.87	2655.26	0	18971.3	25471.6	24789.8	4396.13	5254.55	5120.83	1382	2563.74	1178.83	2254.2	3863.47	1422.71
60	PA 37:2	M714T7	713.879	713.863	713.883	7.40678	7.35736	7.43328	3	3	0	0	0		0.0216228	0.00345635	76993	17930.8	7285.03	3487.83	54629.3	3964.65	1190.27	1456.59	12897.4	0	121353	15973.6	93652.3	14190	17515.7	22086.6	6893.15	6340.11	8621.83	2899.03	5146.66	2417.81
61	PS 30:4;O	M715T7	714.94	714.934	714.947	7.39391	7.37857	7.40925	2	2	0	0	0		0.0216228	0.00345635	23396.2	2256.52	679.899	517.522	14987.9	1149.87	202.725	221.934	4177.19	0	37475.3	7640.45	25073	1260.93	1993.53	3515.1	512.454	905.287	621.956	771.308	421.433	359.824
62	PG 33:6;O	M740T7	739.836	739.792	739.909	7.47115	7.25917	7.67702	6	3	3	0	0		0.0216228	0.00345635	344507	100382	44299.6	14877.7	260522	18097.9	16019.8	2497.65	119409	0	612165	91761	329596	79490.9	111290	110364	60234.5	28196.3	44468.1	17022.2	12135.4	15475.6
63	ACer 45:0;O6	M772T7	771.927	771.789	771.942	7.49986	7.27843	7.59758	5	3	2	0	0		0.0216228	0.00345635	75787	31961.5	7115.02	4623.92	25492.7	6432.55	2708.02	2034.17	13946.8	0	104594	56138.4	66629.1	31015	38814.9	26054.7	10164.9	6187.75	4992.44	6787.42	4334.17	2750.16
64	Glycerol 3-phosphate	M172T6_1	172.233	172.226	172.243	6.31898	6.26635	6.37118	8	0	3	3	2		0.0231954	0.00345635	17097.1	374298	276277	216598	3816.94	43075.8	60774.8	17315.4	16992.2	0	12910.8	17996.4	20384	330918	374915	417063	344075	258069	226688	230751	221753	197291
65	glucose	M180T6	180.164	180.157	180.17	6.47661	6.45369	6.50813	4	0	2	0	2		0.0231954	0.00345635	8183.99	34095	18721.5	24198.1	4529.64	6722.35	2894.54	4027.74	3002.91	0	5445.52	5694.06	13412.4	26712.9	39864.1	35708.1	16505.1	21996.3	17663.1	20444.8	23696.2	28453.2
66	5-Methylundecane	M188T6	188.243	188.188	188.256	6.42047	6.39267	6.50405	9	0	3	3	3		0.0231954	0.00345635	18403.2	67102	71172.4	56798.5	3700.51	2078.11	2585.71	13069	5359.3	0	14230.7	21287.3	19691.5	65125.3	69268.5	66912.1	73028.5	72269.8	68219	66157.6	62371	41866.9
67	TG O-30:7;O2	M558T8	557.898	557.861	557.935	7.56947	7.49048	7.64846	2	2	0	0	0		0.0234195	0.00345635	53753	4247.57	191.22	255.477	9168.86	1393.21	209.377	442.499	5006.34	0	62446.8	54639	44173.4	2649.33	5205.62	4887.76	414.95	158.708	0	766.431	0	0
68	Cer 41:0;O6	M701T12	701.032	700.973	701.032	11.5033	11.3869	11.6021	3	3	0	0	0		0.0236573	0.00345635	35183.8	30.6798	0	0	9787.19	28.498	0	0	6042.99	0	31669.8	27638.8	46242.8	35.7146	0	56.3249	0	0	0	0	0	0
69		M113T6	113.069	113.057	113.081	6.1525	6.12245	6.21292	7	0	3	1	3		0.0237441	0.00345635	11750	70458.6	40984.9	36889.3	4077.97	15646.6	4498.5	8212.83	3218.47	0	7996.85	16089.4	11163.8	63647.1	88356.3	59372.2	45576.8	40791.9	36586	32339.4	31958.5	46370.1
70		M128T6	128.17	128.167	128.24	6.24119	6.1914	6.28009	7	0	3	2	2		0.0237441	0.00345635	4664.7	53728.4	30213.7	28299.2	973.25	7441.66	1910.91	2649.19	3349.43	0	4184.24	4025.1	5784.75	45165.3	58628.9	57391.1	28174.1	30504.4	31962.6	30795.7	28581.9	25520
71		M133T6	133.148	133.146	133.155	6.31158	6.29965	6.37032	3	0	0	3	0		0.0237441	0.00345635	55381.2	166140	274807	253690	4353.05	8966.89	33403.2	3909.66	12998.5	0	56319.7	59188.5	50635.5	156050	169174	173197	311796	265780	246845	254088	257384	249596
72	homocysteine	M135T6	135.157	135.146	135.167	6.31383	6.26635	6.3613	2	0	0	2	0		0.0237441	0.00345635	7058.25	18121.7	39696.1	36482.2	854.055	2877.45	7448.09	1561.95	2045.35	0	7648.33	6078.91	7447.51	14804.3	19620.5	19940.4	47673.5	38490.4	32924.4	34685.1	37248.8	37512.8
73		M156T6	156.231	156.223	156.252	6.42019	6.4023	6.45271	4	0	0	2	2		0.0237441	0.00345635	30313.9	13752.4	21832.8	18920.9	1162.25	1512.06	4459.67	3034.01	2723.25	0	29113.1	31433.3	30395.3	12672	13104.7	15480.4	26904.9	18526.2	20067.3	18654.2	22079.5	16029.1
74		M172T6_2	172.195	172.192	172.199	5.51922	5.51374	5.52469	2	0	0	0	2		0.0237441	0.00345635	1477.92	1941.7	27736	68567.9	714.665	185.129	5638.34	10327.4	7670.95	0	1397.45	2229.41	806.89	2048.08	1727.93	2049.1	23989.6	34220.5	24997.9	65684.2	80030.6	59988.8
75		M176T8	176.068	176.049	176.071	7.79809	7.78391	7.98165	6	0	3	1	2		0.0237441	0.00345635	864.356	127695	82298.8	73426.5	318.613	3708.34	5769.19	33100	7045.17	0	784.928	592.971	1215.17	131844	124702	126541	83871.1	87118.8	75906.4	93466.1	91592.1	35221.2
76	Phosphoserine	M185T7_1	185.171	185.145	185.215	6.56702	6.50795	6.65395	9	0	3	3	3		0.0237441	0.00345635	127650	297586	431069	411817	21706	16581.5	55671.9	86207.8	19702	0	134412	145170	103368	291897	284598	316263	393105	405124	494978	386771	340906	507775
77		M204T8	204.285	204.276	204.29	7.91651	7.90998	7.94395	3	3	0	0	0		0.0237441	0.00345635	211123	7650.12	2674.94	2622.53	50962.4	1266.83	303.535	1045.01	43203.7	0	158547	214519	260302	7578.82	6420.45	8951.1	2981.82	2374.86	2668.15	3363.37	3077	1427.24
78	M(IP)2C 40:6;O6	M321T7	320.549	320.484	320.577	7.08876	6.91465	7.19228	11	2	3	3	3		0.0237441	0.00345635	459868	186520	79336.3	100487	171236	13493.9	29433.2	38398.3	40531.4	0	272538	608327	498739	174709	183623	201227	48929.6	81391.1	107688	72072.5	144171	85217.7
79	MG 18:5	M349T7	348.712	348.662	348.762	7.36574	7.32223	7.40925	2	2	0	0	0		0.0237441	0.00345635	82694.4	19827.5	11127.4	10089.8	27577.3	4474.07	3263.27	3679.68	10704.6	0	98224	50854.1	99005.1	18923.4	15874.4	24684.5	7882.38	11091.1	14408.6	6495.52	13849.3	9924.46
80	MG 26:5;O	M477T7	476.737	476.663	476.745	7.04425	6.90721	7.40198	3	3	0	0	0		0.0237441	0.00345635	33488.6	7039.78	4031.51	2874.55	2110.51	592.188	2185.3	2585.69	3125.85	0	31210.1	35376.6	33879.1	7177.77	7550.79	6390.78	1542.92	5637.4	4914.21	1332.22	5859.69	1431.72
81	MG 28:3;O	M509T7	508.744	508.738	508.749	7.00118	6.99175	7.01729	3	3	0	0	0		0.0237441	0.00345635	64283.7	19067	8394.21	7038.58	9612.87	1964.88	3888.36	1184.34	5184.82	0	71569	53388.5	67893.8	19267.2	17009.7	20924.1	3917.26	10337.7	10927.7	6500.28	8396.46	6218.99
82	LPE 20:0;O	M525T7	524.671	524.666	524.737	6.86535	6.79972	7.07105	3	2	0	0	1		0.0237441	0.00345635	56813	26933.9	11916.6	11213.3	15166.9	3371.51	694.068	3233.2	6111.3	0	45223.7	51236.5	73978.7	30739.5	24320.3	25741.8	11282.9	11808.5	12658.4	9986.13	14880.4	8773.3
83	LPG 18:0;O	M529T7	528.861	528.837	528.936	7.0664	6.93601	7.34027	3	3	0	0	0		0.0237441	0.00345635	81396.3	17280.1	4089.3	3248.97	47686.4	4367.66	1580.92	1707.28	7673.72	0	64128.8	135311	44749	13036.1	21761.7	17042.4	2687.24	5802.74	3777.92	1832.43	5144.61	2769.85
84	LPG 20:0;O	M557T8	556.944	556.939	556.949	7.65556	7.5898	7.72131	2	2	0	0	0		0.0237441	0.00345635	76263.5	3373.08	623.611	732.422	29092	1317.45	242.464	475.274	7317.03	0	62345.1	109700	56745.2	2461.47	2774.17	4883.58	347.756	802.972	720.105	186.811	954.073	1056.38
85	LPS 20:2;O	M566T7	565.831	565.828	565.835	7.32985	7.19415	7.46556	2	2	0	0	0		0.0237441	0.00345635	29375.7	11628	6422.22	6812.84	3673.82	2434.4	427.801	2651.77	3828.25	0	25835	33169.6	29122.6	11538.8	14105.7	9239.34	6856.11	6409.75	6000.78	8733.74	7917.46	3787.33
86	LPS 22:3;O	M592T6	591.812	591.736	591.843	6.32648	6.25849	6.78531	4	0	2	1	1		0.0237441	0.00345635	7678.4	41783.6	38799.7	31882.4	1872.64	8157.98	2116.29	2076.85	3770.03	0	7979.74	9382.1	5673.37	50601.7	34505.1	40244.1	36357.3	39953.5	40088.4	33912.4	29761.7	31973.2
87	LPS 22:2;O	M593T6	592.948	592.948	592.954	6.29173	6.29171	6.31227	3	0	3	0	0		0.0237441	0.00345635	1239.05	24298.9	12878.1	9932.88	829.852	4010.22	2375.58	4161.99	2367.47	0	738.179	2196.94	782.018	22021.8	28929.3	21945.6	15617.1	11379.7	11637.5	13115.7	11459.8	5223.08
88	PA O-29:6;O	M597T7	596.692	596.635	596.748	7.00951	6.95548	7.06355	2	2	0	0	0		0.0237441	0.00345635	30926.7	15313.6	5844.39	4722.82	2091.52	2352.49	2501.75	2432.47	3202.6	0	33316.9	30031.2	29432	16235.3	17065.7	12639.8	3164.29	8118	6250.87	4249.64	7357.11	2561.7
89	PA O-35:3;O	M687T6	686.925	686.868	686.981	6.06351	5.86245	6.29373	7	0	3	2	2		0.0237441	0.00345635	110641	694584	269045	347275	12380.1	273833	122782	42071.7	25731.6	0	96347.4	117997	117577	537720	1.01078e+06	535256	390070	144578	272486	299130	376967	365726
90	PA O-36:5;O	M696T7	695.86	695.848	695.941	7.17188	6.92258	7.29187	5	3	2	0	0		0.0237441	0.00345635	73840.7	20292.5	12130.2	9999.2	43591.3	2183.05	5745.32	4902.28	7647.97	0	55004.6	42834.9	123683	17840.9	22026	21010.8	5535.85	14799.2	16055.5	5274.49	15061.6	9661.51
91	PC O-33:4;O	M742T8	741.924	741.922	741.943	7.62613	7.4808	7.62641	3	3	0	0	0		0.0237441	0.00345635	80099.7	6788.81	4492.3	1417.06	64992.4	2201.27	3624.71	142.545	13643.4	0	147863	18288	74147.7	7797.81	4263.9	8304.72	8599.63	3135.68	1741.58	1501.59	1252.49	1497.11
92	NADP	M744T7	743.867	743.847	743.943	7.2916	7.21817	7.44897	6	3	3	0	0		0.0237441	0.00345635	82744.4	35949.4	6679.5	6256.5	33944	10109.8	944.182	3999.99	11116.1	0	99839.5	43651.6	104742	24304.2	41064.3	42479.6	7163.3	7283.73	5591.47	10612.2	5409.48	2747.86
93	NADPH	M745T7	744.869	744.863	744.876	7.36915	7.20793	7.44897	4	3	1	0	0		0.0237441	0.00345635	38691.1	15421.1	2080.41	1807.42	15669.5	5123.58	862.931	944.984	5666.64	0	47546	20598.8	47928.4	9515.83	18684.5	18063.2	2920.35	2124.69	1196.19	2716.75	1875.09	830.419
94	PE 37:5;O	M767T6	766.972	766.953	767.047	6.33934	6.31227	6.34313	3	0	3	0	0		0.0237441	0.00345635	4839.82	33523.4	19617.7	17547.7	1496.53	3528.84	100.254	4159.31	2804.34	0	5424.12	5956.05	3139.28	32738	30453.5	37378.8	19547.1	19573.5	19732.4	21602.9	17748.6	13291.6
95	PG 35:4;O	M773T8	772.937	772.93	772.948	7.53648	7.38552	7.61918	4	3	1	0	0		0.0237441	0.00345635	52004.9	13611.6	1772.84	1383.26	13058.9	6015.52	1050.4	512.915	7394.82	0	64348.2	38332.1	53334.2	8923.65	11516.7	20394.5	2491.62	2259.53	567.368	873.875	1376.27	1899.63
96	PG 37:2;O	M804T8	803.942	803.872	803.962	7.54017	7.43294	7.55133	3	3	0	0	0		0.0237441	0.00345635	44818.9	13632.6	1574.48	2190.13	22588.8	4532.19	1486.18	859.123	7165.67	0	22598.9	67759.2	44098.6	10665.5	11382.7	18849.5	3283.93	850.353	589.16	2913.73	2416.03	1240.63
97	Succinyl-CoA	M864T9	864.147	864.133	864.152	8.94891	8.94664	9.03103	3	3	0	0	0		0.0240833	0.00345635	22953.5	293.031	96.6286	83.4662	5696.66	92.0536	95.7719	80.8508	3474.87	0	17282.9	22901.8	28675.8	399.011	232.967	247.116	191.52	98.3656	0	161.419	88.9791	0
98		M120T7	120.259	120.256	120.265	7.28565	6.82791	7.30953	3	3	0	0	0		0.0248799	0.00345635	33778.4	16558.2	9480.31	8987.4	9652.68	584.954	695.688	2490.29	1987.98	0	30383.9	44669.8	26281.5	17159.4	15990.9	16524.2	9531.61	8760.39	10148.9	6581.66	11554.4	8826.14
99		M129T6	129.149	129.135	129.163	6.13559	6.03702	6.21292	9	0	3	3	3		0.0248799	0.00345635	86095.8	969079	455240	375741	10773.7	75629.4	177438	47150.9	16492.7	0	95512.3	88428.2	74347	995556	883771	1.02791e+06	659978	359646	346097	395326	321954	409943
100		M142T7_2	142.141	142.083	142.154	7.27317	7.17377	7.34072	4	0	0	2	2		0.0248799	0.00345635	7275.26	28283.1	77282.7	86593.5	1972.37	2906.66	27110.4	48246.9	6541.96	0	5112.29	8974.34	7739.14	27376.5	25937.8	31535	48164.6	81888.2	101795	83511.2	136308	39961.6
101		M145T6	145.157	145.127	145.161	6.23358	5.54995	6.30222	9	0	3	3	2		0.0248799	0.00345635	9651.12	35758.6	61748.1	36195.5	2990.62	7533.56	2286.9	3069.72	2141.01	0	7305.64	8628.91	13018.8	27865.3	36538.8	42871.7	64312.2	59919.3	61012.7	37480.2	32692.2	38414.2
102		M174T8	174.09	174.078	174.122	7.7392	7.69871	7.8723	5	0	3	1	1		0.0248799	0.00345635	1191.9	160640	91153.2	76141	906.428	10071	15115.4	42139.4	11620.4	0	178.181	1924.35	1473.18	161565	170216	150138	107293	88836.6	77329.9	114278	83242.7	30901.9
103		M202T6	202.325	202.27	202.344	6.40147	6.3741	6.46342	5	0	0	3	2		0.0248799	0.00345635	18555	19637.2	86261.5	61785	2409.98	7033.89	4714.12	14035.5	6639.6	0	21000.9	18481.3	16182.6	13131.8	27101.2	18678.6	83619.7	83460.7	91704.1	76726.9	48878	59750.2
104		M206T6	206.17	206.14	206.179	6.45474	6.42744	6.51661	5	0	0	3	2		0.0248799	0.00345635	4875.09	27467.2	45699.6	46771.6	1721.64	2851.88	5907.39	7341.19	4306.9	0	3266.31	4668.1	6690.87	24731.9	27246.8	30422.8	39085.5	47561.9	50451.5	38718	48507.5	53089.2
105		M208T6	208.159	208.151	208.174	6.36705	6.33934	6.42198	7	0	1	3	3		0.0248799	0.00345635	7194.89	46033	58108.6	45438.9	1307.53	3789.13	1099.77	2805.21	5290.42	0	6822.61	6113.88	8648.19	42483.2	45592.6	50023	58919.3	56856.7	58549.6	47572.2	46483.3	42261.3
106		M265T6	265.257	265.248	265.279	6.30992	6.25372	6.36285	6	0	3	1	2		0.0248799	0.00345635	24196.8	125848	73243.7	69118.2	22201.3	9171.7	14493.9	7920.05	9651.62	0	9402.85	13462.2	49725.3	127616	134006	115920	71292.7	59824.1	88614.3	76321.1	60636.6	70397
107	ST 18:2;O4	M306T7	306.45	306.393	306.528	6.77011	6.6053	7.26253	5	1	1	2	1		0.0248799	0.00345635	53014.3	30652.5	16383	29516	6989.32	7884.94	2512.13	9498.98	3456.25	0	54253.2	59301.4	45488.4	23203.9	29842.3	38911.2	17465.6	18172.4	13511.1	20861.9	39679.2	28007
108	FA 16:4;O4	M312T7	311.537	311.528	311.546	7.08447	6.94046	7.17164	6	0	3	2	1		0.0248799	0.00345635	110587	74746.3	57585.2	49142	21986.7	1919.58	18062.1	16562.1	5389.17	0	86450.6	129474	115836	73189.4	74158.4	76891	36986.8	65052.9	70716	40049	68258.7	39118.2
109	NAE 13:2;O4	M317T7	317.381	317.362	317.44	6.83592	6.78669	7.04268	12	3	3	3	3		0.0248799	0.00345635	1.51481e+06	841747	554108	540966	283953	114827	107354	107343	117290	0	1.4639e+06	1.25975e+06	1.82077e+06	916190	709505	899546	433639	589041	639644	417433	593943	611521
110	NAE 18:4;O	M335T7	334.546	334.538	334.559	6.84122	6.76229	6.97155	10	3	2	3	2		0.0248799	0.00345635	155900	67008	41097.7	42982.1	40000.4	11888.2	9426.6	1977.63	8289.93	0	125995	201337	140368	70798.9	76538.5	53686.7	31460.3	41534.4	50298.3	40762.7	43626.2	44557.4
111	NAT 11:2;O3	M337T7	336.559	336.55	336.642	6.90435	6.81286	7.20793	10	3	3	3	1		0.0248799	0.00345635	153930	49838.6	26639.2	30080	20517.8	6125.08	5267.55	9558.81	11220.9	0	130238	165802	165751	44048.1	56250.8	49216.9	21539.1	32059.6	26318.8	28620.8	40284.5	21334.7
112	FA 19:2;O3	M342T7_2	342.34	342.265	342.36	6.91621	6.79532	7.09826	11	3	3	2	3		0.0248799	0.00345635	209237	155034	106835	100732	14814.9	9338.84	25557.6	25792.2	19663.6	0	222024	193002	212684	159510	161292	144299	77882.1	116361	126261	85043.2	130500	86652.7
113	CAR 11:3;O2	M356T7	355.576	355.548	355.65	7.01476	6.8808	7.31495	10	1	3	3	3		0.0248799	0.00345635	257576	108598	77122.3	73053.5	86263.1	4164.49	19194.3	26817.8	23110	0	352463	183890	236374	113206	107485	105103	55173.1	85433.5	90760.4	65365.8	102876	50919
114	S-Adenosyl-L-homocysteine	M384T7	383.571	383.546	383.672	7.10797	6.9594	7.6848	9	1	3	2	3		0.0248799	0.00345635	187380	101953	64232.3	61358.4	75269.5	11052.4	20735.1	16024.3	18779.7	0	274243	146541	141358	89200.8	108768	107890	43229.4	84688.9	64778.5	43583.9	74698.6	65792.7
115	S-Adenosyl methionine	M399T7	398.632	398.57	398.651	7.24347	6.98666	7.46556	11	3	3	2	3		0.0248799	0.00345635	296534	86814.4	49802.1	42247.9	155251	1671.82	23178.5	17036.4	25521.9	0	340452	124054	425094	85626.8	88726.2	86090.1	25315.6	52688.4	71402.3	32536.1	61919.3	32288.2
116	CAR 13:3;O3	M400T7	399.629	399.58	399.645	7.10662	6.98666	7.38552	8	0	3	2	3		0.0248799	0.00345635	175579	84897.2	51100.7	43914.4	29209.3	800.085	16608.8	14038.1	14318.1	0	185723	142650	198364	84869.8	84111.2	85710.7	33099.8	54371.4	65830.8	36848.2	60081.7	34813.4
117	CAR 14:3;O3	M414T7	413.568	413.56	413.621	7.33007	7.07102	7.61892	8	3	3	1	1		0.0248799	0.00345635	951162	602172	201231	220555	259708	20788	68450.4	87326	72938.9	0	687569	1.2068e+06	959113	578170	614474	613871	126722	215642	261328	215380	310354	135932
118	DG O-20:2;O2	M415T7	414.626	414.57	414.662	7.34533	7.00052	7.57483	8	3	3	1	1		0.0248799	0.00345635	262974	163419	60786.5	61012.2	51709.1	1361.43	19433.6	29711.2	21077.5	0	227621	322322	238981	164210	164200	161847	39697.3	64690.4	77971.9	58139.7	92055.4	32841.6
119	LPS 10:0;O	M429T7	428.696	428.65	428.742	7.01187	6.97679	7.04695	2	2	0	0	0		0.0248799	0.00345635	53026.3	21743	11270.8	10337.5	15854.1	2760.78	4914.47	3629.16	6580.15	0	52596.7	37391.4	69090.9	20317	24925.2	19986.8	5987.69	12118.1	15706.4	9287.66	14375.8	7348.98
120	LPS 11:2;O	M439T7	438.623	438.563	438.626	6.9618	6.83605	6.97047	3	2	0	1	0		0.0248799	0.00345635	51975.2	25981.9	17255.3	16119.2	13028.1	1142.52	7249.16	5481.64	3470.47	0	49678.7	40248.2	65998.9	24671.7	26503.6	26770.5	8891.1	21152.7	21722	11598.9	22216.5	14542.3
121	BMP 13:0	M456T7	455.65	455.568	455.677	7.15946	6.801	7.38697	9	2	3	2	2		0.0248799	0.00345635	113941	68571.9	29335.3	35246	30474.8	8089.44	10349.4	13314.1	10457.3	0	81975	117182	142666	59431.8	74810.3	71473.5	18043.3	31593.4	38369.3	26052.7	50514	29171.3
122	Cer 29:6;O2	M457T7	456.73	456.654	456.818	7.36356	7.30953	7.41387	3	3	0	0	0		0.0248799	0.00345635	35011.5	11817.3	2723.04	2673.6	5805.35	3065.75	1456.22	578.556	4126.94	0	32126.6	31213.7	41694.2	8318.94	14035.4	13097.7	1153.79	2984.53	4030.8	2579.41	3293.47	2147.92
123	Cer 29:4;O5	M510T7	509.706	509.673	509.739	7.0255	6.94693	7.10407	2	2	0	0	0		0.0248799	0.00345635	55371.7	19325.2	15102.4	13043.2	1851.38	1235.37	4010.42	3341.54	3781.73	0	54408.3	57506.1	54200.6	18440.8	20736.7	18798	10599.7	18290.5	16417.2	11648	16856.2	10625.3
124	Cer 32:5;O6	M565T7	564.882	564.881	564.882	7.31169	7.27298	7.35041	2	2	0	0	0		0.0248799	0.00345635	28560.3	21156.1	15212.6	10824.1	13488.1	1195.81	869.025	2197.15	5690.95	0	19690.9	44082.3	21907.6	20576.8	22531.2	20360.2	14720.8	14701	16216	11680.1	12464.4	8327.8
125	PE-Cer 28:4;O3	M586T7	585.831	585.758	585.839	7.37158	7.25495	7.43328	3	3	0	0	0		0.0248799	0.00345635	46215.4	13328.1	3429.5	3802.12	11990.1	2478.33	2112.08	1628.37	5688.02	0	32832.7	55979.2	49834.3	10731	13585.9	15667.5	1812.03	2657.49	5818.97	3461.62	5573.81	2370.92
126	TG O-33:9;O2	M596T7	595.634	595.526	595.652	6.97679	6.85097	7.00915	3	3	0	0	0		0.0248799	0.00345635	54275.9	18232.4	11912.8	10041.8	8939.59	2538.73	2270.78	2867.43	6535.03	0	55796.8	44673.5	62357.5	19257.5	20098.3	15341.4	11201.5	14454.1	10082.8	6751.92	12010.5	11362.9
127	Cer 37:0;O3	M598T7	597.74	597.68	597.744	7.003	6.93013	7.29406	3	3	0	0	0		0.0248799	0.00345635	39363.6	13557.4	8109.14	7562.88	11253.9	1400.86	3329.52	2303.35	3802.7	0	26757.8	42933.3	48399.6	12566.3	15160	12945.8	4393.22	10821.3	9112.91	8257.41	9439.04	4992.19
128	PE-Cer 28:1;O4	M609T7	608.859	608.855	608.866	7.34331	7.10269	7.36356	3	3	0	0	0		0.0248799	0.00345635	24218.6	9563.35	3703.18	3028.8	4456.37	1260.11	2260.59	2473.25	2690.18	0	25838.1	19179	27638.9	8778.18	8895.03	11016.8	1095.58	4904.23	5109.74	1718.85	5881.5	1486.04
129	TG O-36:4	M617T6	616.868	616.866	616.87	6.3121	6.3081	6.31609	2	0	0	2	0		0.0248799	0.00345635	1450.35	20691.1	22017.9	9652.46	504.458	5695.59	5010.37	5524.7	3052.6	0	920.643	1505.36	1925.05	14336.3	25335.4	22401.6	27636.5	18013.7	20403.6	14196.5	11258.1	3502.79
130	ACer 45:3;O2	M702T6_1	701.846	701.68	701.864	6.3109	5.86162	6.42365	9	2	2	3	2		0.0248799	0.00345635	48032	235215	387404	229502	11416.3	37911.5	5980.03	40817.3	11732.4	0	39569.4	61016.6	43510.1	198609	232727	274310	387452	393360	381400	234642	267506	186358
131	TG O-46:0	M765T10	764.973	764.963	765.02	10.3065	10.2156	10.3594	3	3	0	0	0		0.0248799	0.00345635	39706.2	2037	1194.11	1060.01	12641.1	282.515	356.916	509.262	7122.3	0	28991.4	36479.1	53647.9	1898.92	1850.09	2362	1278.23	1501.46	802.651	1017.64	573.251	1589.13
132	TG O-52:4;O3	M888T6	888.256	888.239	888.272	6.16054	6.15964	6.16143	2	2	0	0	0		0.0248799	0.00345635	49282.6	5174.23	5178.64	3971.11	31565.5	208.21	527.607	375.491	3633.99	0	62692.7	71929.1	13226.2	4951.81	5206.39	5364.49	4709.17	5749.63	5077.13	4053.34	3561.31	4298.66
133	Linolenoyl-CoA	M1045T6	1045.37	1045.31	1045.43	6.1795	6.14226	6.21674	2	2	0	0	0		0.0248799	0.00345635	64312.4	3516.75	2019.45	1890.51	20016.9	551.674	256.601	791.239	4305.04	0	80213.6	41834.6	70889.1	4101.1	3004.92	3444.24	1728.63	2213.96	2115.77	1766.73	2736.34	1168.45
134	CoA 24:4;O	M1126T6	1125.54	1125.46	1125.54	6.16016	6.05482	6.16143	3	3	0	0	0		0.0248799	0.00345635	61524.6	743.092	1050.73	744.697	8652.81	33.0819	14.3554	80.0633	3564.92	0	71082.4	54224.4	59266.8	758.634	765.541	705.101	1060.71	1057.21	1034.28	677.844	722.821	833.424
135	PIP 64:5;O	M1345T6	1344.66	1344.65	1344.66	6.16969	6.09599	6.17762	3	3	0	0	0		0.0248799	0.00345635	71775	1719.07	1138.97	1406.46	6132.04	629.943	110.404	180.378	4644.58	0	64706.3	75665.2	74953.6	2446.33	1343.11	1367.78	1192.79	1011.98	1212.14	1596.41	1385.47	1237.49
136	M(IP)2C 41:1;O6	M1346T6	1345.73	1345.66	1345.73	6.19679	6.05806	6.25586	3	3	0	0	0		0.0248799	0.00345635	79528.9	2607.76	1491.52	1370.33	12658.6	443.737	176.933	670.824	4284.17	0	71695.4	94132.9	72758.5	3118.95	2382.43	2321.9	1641.22	1537.08	1296.26	2035.18	1382.14	693.684
137	ST 30:0;O7;T	M633T13	633.049	633.043	633.054	12.8354	12.7327	12.938	2	2	0	0	0		0.0254192	0.00346018	8930.36	0	17.2032	0	4528.38	0	29.7968	0	2180.88	0	3744.53	10943.1	12103.5	0	0	0	0	0	51.6096	0	0	0
138	CoA 15:4;O4	M1047T9	1047.25	1047.24	1047.26	8.84487	8.79229	8.89793	3	3	0	0	0		0.0254192	0.00346018	21163.8	30.688	0	0	2356.11	53.1532	0	0	3539.88	0	21846.2	23103.5	18541.8	0	0	92.064	0	0	0	0	0	0
139	Hexacosanoic acid	M398T7	397.577	397.558	397.631	7.26561	6.99357	7.54017	12	3	3	3	3		0.0260691	0.0034646	993744	382050	197782	158298	583054	44208.3	32672.7	46408.3	116497	0	1.03182e+06	392585	1.55683e+06	341999	374666	429486	164958	198087	230301	127465	211671	135758
140	MG O-34:2;O	M581T7	580.599	580.598	580.652	6.9618	6.84574	7.03205	3	3	0	0	0		0.0260691	0.0034646	130106	80682	42649.4	27552.8	57339.7	8635.11	14574.1	11144	16707.8	0	194281	112129	83909.7	76546.5	90607.2	74892.5	50030.7	52056.1	25861.3	28773.4	38036.2	15848.7
141		M141T6	141.129	141.092	141.137	6.15644	6.13101	6.21292	9	0	3	3	3		0.0273138	0.0034725	839927	240712	173677	138515	149989	32216.5	39623.8	15516.6	38976.5	0	698008	824915	996858	208885	239945	273305	217112	164412	139506	150053	144617	120875
142		M270T7_2	270.272	270.266	270.321	6.61214	6.57856	6.68161	4	0	1	3	0		0.0273138	0.0034725	3847.9	10808	12732.3	7898.75	2114.51	2543.42	1093	1605.85	2298.72	0	2602.06	6289.36	2652.29	7898.17	11918.2	12607.5	13664.8	11529.5	13002.5	9703.93	6629.08	7363.22
143	LPE O-11:3	M364T7	363.565	363.528	363.611	7.00433	6.85189	7.19228	7	0	3	2	2		0.0273138	0.0034725	143898	89093.7	49679.8	63501.5	41117	9132.85	16066.4	18338.2	9486.42	0	98566.6	178788	154338	79802.1	89419.9	98059.1	36275.8	45274.2	67489.4	45389.4	82057.8	63057.3
144	MG O-32:7	M527T6	526.765	526.679	526.83	6.28392	6.2173	6.32344	6	0	2	3	1		0.0273138	0.0034725	555.869	85160.3	70035.3	53624.2	209.063	3189.87	18695.1	5691.27	7364.78	0	677.543	675.597	314.466	87836.9	81630.7	86013.4	77625.4	83741.6	48738.9	59479.9	53279.8	48113
145	PIP2 22:5	M820T6	820.201	820.157	820.245	6.19365	6.18913	6.19818	2	2	0	0	0		0.0273138	0.0034725	45441	13107.9	10499.8	9473.63	46479.6	2724.29	278.208	388.046	4883.07	0	14231.6	98858.8	23232.5	15999.6	12734.6	10589.6	10693.6	10624.7	10181	9120.76	9410.91	9889.22
146		M203T6	203.257	203.244	203.275	6.43588	6.41873	6.50746	10	2	3	3	2		0.0286168	0.00348006	306995	268010	130111	155687	91158.1	22448.5	13627.4	16974.5	23817	0	201993	353118	365875	242097	280401	281532	115134	133418	141780	136701	160960	169399
147	NAE 22:5;O4	M438T7	437.564	437.545	437.631	6.83444	6.70709	6.98606	11	2	3	3	3		0.0286168	0.00348006	164074	108857	66835.6	73493.6	55671.4	15452.4	13312.4	6028.73	11148	0	149661	117027	225535	95607.8	105132	125832	59117.6	59181.9	82207.5	69968.1	80454.8	70057.8
148		M183T7	183.16	183.134	183.173	6.59194	6.56711	6.65395	8	0	3	2	3		0.0299805	0.00348731	262439	330337	391369	424757	84701.3	42670.7	23701.2	59186.7	35886.9	0	191227	239986	356105	284956	336408	369646	386767	417034	370307	390675	390496	493100
149	CAR 14:3;O4	M430T7	429.605	429.557	429.667	7.23456	7.00052	7.42878	9	3	3	0	3		0.0299805	0.00348731	275073	162291	50763.8	73047.3	108126	26310.4	19054.2	34578.9	20620.2	0	171024	267333	386861	132119	174304	180451	32499.5	49271.8	70520.2	55964.8	112843	50334.1
150	ST 27:5;O8;HexNAc	M693T7	692.781	692.757	692.861	7.34563	7.18596	7.50144	7	3	3	1	0		0.0299805	0.00348731	41839	62366.5	17931.5	12416.3	17835.9	5822.81	4181.33	7868.3	5459.57	0	27014.1	36870.5	61632.3	60434.6	68909.7	57755.2	14199.8	17144.2	22450.5	20378.6	12224.9	4645.49
151	PA 36:5	M695T7	694.863	694.853	694.874	7.30953	7.23456	7.38697	3	2	1	0	0		0.0299805	0.00348731	35419.7	20778.2	6258.17	5191.74	11809.6	4687.55	4043.63	1484.35	5205.59	0	22504.6	45667.6	38087	15539.9	24577.6	22217.1	2054.78	6599.3	10120.4	4394.79	6904.35	4276.07
152		M227T5	227.135	227.129	227.141	5.44343	5.13487	5.741	8	0	2	3	3		0.0299805	0.00348731	161588	601328	587502	379862	179514	52443.1	69332	30411.7	37743	0	368639	66604.8	49521.9	542092	641835	620058	667154	554641	540710	409353	381626	348607
153	DG O-21:6;O2	M421T7	420.621	420.587	420.655	6.91748	6.79531	7.03965	2	2	0	0	0		0.0306861	0.00349082	24781.1	5054.93	12241.4	13263.1	10656.2	1506.24	2746.06	3574.99	2798.95	0	15782	22013.1	36548.1	3819.93	4611.85	6733.01	9076.62	13653.9	13993.8	9459.84	16554.7	13774.6
154	DG O-29:5;O2	M535T7	534.721	534.686	534.755	7.14257	7.03179	7.25335	2	2	0	0	0		0.0306861	0.00349082	16670.9	8139.63	4760.62	3701.94	2085.74	2053.46	2559.54	1298.87	1887.99	0	17591.1	18138.2	14283.3	10457.6	7413.09	6548.21	1874.96	6756.6	5650.31	2695.17	5168.06	3242.58
155	ST 25:3;O;HexNAc	M557T6	557.359	557.352	557.366	6.2392	6.2246	6.2538	2	2	0	0	0		0.0306861	0.00349082	50648.8	3180.75	9210.26	10374.9	14453.3	3720.44	7414.52	2214.37	3839.23	0	61651.1	56015.4	34279.9	7271.88	0	2270.37	2699.84	7650.28	17280.6	8184.08	10328.5	12612.1
156	PS O-28:7;O	M677T8	677.042	677.036	677.053	8.2166	8.20824	8.27058	3	3	0	0	0		0.0306861	0.00349082	18726.9	2735.5	2044.08	57.5946	6363.16	1253.61	3066.69	77.7428	5174.62	0	25467.7	12824.5	17888.7	1457.13	2786.58	3962.79	5579.04	96.0445	457.15	0	26.7588	146.025
157	Nicotinate adenine dinucleotide phosphate (NAADP)	M727T12	727.026	726.976	727.049	11.8729	11.7481	11.8786	3	3	0	0	0		0.0306861	0.00349082	57254.5	67.8217	227.097	209.049	5026.52	42.341	80.6953	170.89	6513.37	0	54021.6	54696.4	63045.5	43.5731	43.1797	116.712	320.014	186.686	174.591	102.866	118.101	406.179
158	Acetyl-CoA	M792T10	792.053	792.051	792.056	10.3278	10.2684	10.3873	2	2	0	0	0		0.0311038	0.00349282	19133.9	54.9423	11.3605	161.083	9013.47	57.3592	19.677	154.927	3588.4	0	12363.4	15673.5	29364.8	50.3808	114.446	0	34.0816	0	0	51.9255	92.9181	338.405
159	Glutamate	M147T6	147.218	147.187	147.249	6.38593	6.28285	6.48902	2	0	0	2	0		0.0329016	0.00350089	20665.1	51997.2	62146.5	56478.4	2871.63	2338.22	4008.41	5754.83	3297.53	0	17415.4	22861	21718.8	53166.2	53520.3	49305	59224	66716.1	60499.5	62821.6	51592	55021.5
160		M222T7	222.221	222.174	222.255	7.055	6.9891	7.22532	6	0	0	3	3		0.0329016	0.00350089	18409.8	9016.06	29789.5	28718.8	6399.27	1270.78	11390	1880.99	3165.58	0	13196.4	25551.5	16481.6	10368.7	7847.1	8832.41	16925.4	33851.2	38591.9	29253.6	26628.3	30274.4
161		M239T7	239.371	239.348	239.383	6.8443	6.6889	7.55247	9	0	3	3	3		0.0329016	0.00350089	1.08593e+06	719464	455426	550272	210542	53585.5	197905	149623	52144.3	0	887761	1.30698e+06	1.06306e+06	657641	748171	752579	238261	502397	625618	483650	721634	445531
162		M301T7	301.379	301.354	301.457	6.85933	6.77771	6.94797	12	3	3	3	3		0.0329016	0.00350089	5.45454e+06	4.45195e+06	2.5255e+06	2.91105e+06	1.05477e+06	347023	627718	855763	300189	0	4.2526e+06	6.22597e+06	5.88504e+06	4.13189e+06	4.40319e+06	4.82078e+06	1.9e+06	2.5211e+06	3.15541e+06	2.64191e+06	3.86903e+06	2.22221e+06
163	Docosanoic acid	M342T7_1	341.565	341.543	341.633	6.95413	6.83444	7.15946	9	0	3	3	3		0.0329016	0.00350089	152673	98471.5	65757.8	62373	5783.64	11113.5	25437.3	2231.39	11675.4	0	157281	146183	154555	97926.3	109848	87640.6	41102	91910.6	64260.8	64575.9	60114.1	62429.1
164		M367T7	366.548	366.536	366.552	7.08493	6.88395	7.11569	4	1	2	1	0		0.0329016	0.00350089	52285.9	32912.2	21215.1	19076.6	10235.9	1926.61	11454	8212.03	3557.4	0	42149.5	62618.4	52089.6	31240.2	35019.1	32477.2	9013.75	22895.4	31736	12877	28390.2	15962.8
165		M455T7	454.553	454.548	454.632	6.87552	6.6904	7.04767	3	3	0	0	0		0.0329016	0.00350089	67962.4	60644.2	31517.6	37434.9	13519.5	1299.57	4540.68	5740	4593.6	0	52578.2	73358.5	77950.5	60891	61802.7	59238.9	26387.9	35021.8	33143.1	34672.1	44033.8	33598.7
166		M460T7	459.618	459.589	459.647	7.49735	7.45763	7.53707	2	0	2	0	0		0.0329016	0.00350089	35852.9	22057.1	20567.3	13928.7	8177.62	4786.43	1131.59	2700.43	3465.4	0	30348	31961.1	45249.6	16535.9	25035.6	24599.7	19425	20589	21687.9	12549.1	17040.2	12196.7
167		M572T10	571.852	571.833	571.858	9.54732	9.49098	9.56185	3	3	0	0	0		0.0329016	0.00350089	22838.9	220.556	110.929	295.648	5873.64	141.36	96.1353	98.0482	3327.51	0	16056.8	26186.5	26273.4	172.913	109.173	379.582	169.997	162.792	0	191.873	386.734	308.337
168		M584T7	583.755	583.743	583.835	7.25335	6.96926	7.28226	3	3	0	0	0		0.0329016	0.00350089	44666.6	32108	13193.6	11058.4	13609.2	4859.72	6437.88	3677.47	3467.83	0	46785.7	30122.2	57092.1	30334.5	28384	37605.3	5767.18	16619.8	17193.9	9591.47	15242.9	8340.78
169		M642T7	641.812	641.763	641.862	7.20342	7.15674	7.25009	2	2	0	0	0		0.0329016	0.00350089	31502.6	17172.2	12945	9563.94	1813.02	1034.94	5355.23	5584.9	2848.69	0	33336.5	31460.2	29711.2	16781.7	18345.6	16389.4	7382.23	13387.5	18065.2	6687.89	16000.7	6003.23
170		M660T7	659.846	659.835	659.848	7.37857	7.30953	7.40198	3	3	0	0	0		0.0329016	0.00350089	65344.1	33957.3	16546.1	9968.97	32510.7	3354.07	6248.08	6382.82	8658.01	0	78180.4	28374.8	89477.1	35152.5	30169.4	36550.2	12840.6	13038	23759.9	15784.2	10982.8	3139.91
171		M713T7	712.852	712.847	712.874	7.37125	7.22579	7.43328	4	3	1	0	0		0.0329016	0.00350089	279855	79572.3	39729.4	17495.7	218491	12513.2	7101.58	2919.88	54881.5	0	479021	46151.9	314393	65219.8	88192	85305.2	36887.9	34488.5	47811.7	17863	20214.6	14409.6
172	Coenzyme A	M767T11	767.023	766.973	767.046	10.6624	10.5759	10.6943	3	3	0	0	0		0.0329016	0.00350089	50264	684.566	1341.91	2057.49	23745.5	570.061	545.815	390.567	6735.67	0	39311	33971.8	77509.2	1339.75	411.911	302.035	1161.37	909.244	1955.13	2507.23	1861.63	1803.61
173	MIPC 29:6;O5	M909T6	909.266	909.244	909.289	6.34664	6.31829	6.37499	2	2	0	0	0		0.0329016	0.00350089	35225.1	11022.3	7079.17	6819.75	33560	840.146	785.457	657.609	4758.82	0	20956	73561.7	11157.5	11620.9	10061.9	11384.2	6900.38	6398.52	7938.61	7546.62	6266.07	6646.55
174	PS O-54:10;O	M1025T6	1025.46	1025.44	1025.46	5.69326	5.62307	5.72199	3	3	0	0	0		0.0329016	0.00350089	3.02711e+06	1631.42	2307.95	2141.8	403662	209.085	466.629	200.748	83932.6	0	2.56718e+06	3.1916e+06	3.32256e+06	1827.43	1411.34	1655.49	2472.75	1781.28	2669.82	1922.8	2317.09	2185.5
175	CoA(20:0(3OH))	M1042T6	1042.39	1042.37	1042.39	6.1505	6.10723	6.16143	3	3	0	0	0		0.0329016	0.00350089	847252	2197.71	1914.7	1284.07	64041.3	529.248	606.881	146.671	47153.1	0	807730	812886	921141	2480.29	2525.68	1587.15	1214	2273.45	2256.65	1446.44	1161.18	1244.59
176		M519T6	519.048	519.045	519.051	6.27674	6.26176	6.29173	2	0	2	0	0		0.0336743	0.0035041	2891.01	22551.9	8765.43	6230.23	1315.04	12293.7	770.805	2544.47	3061.46	0	2068.54	2196.8	4407.68	8357.82	29473.3	29824.6	7878.2	9270.36	9147.72	7470.23	7916.98	3303.47
177		M702T9	701.952	701.949	701.955	9.17968	9.1383	9.22107	2	2	0	0	0		0.0336743	0.0035041	43520.3	3224.38	3640.28	4699.32	15704.3	1414.12	952.529	524.008	5942.3	0	25888.4	56005.2	48667.5	3701.06	1633.52	4338.57	2540.44	4199.13	4181.26	4206.13	4642.33	5249.49
178		M1128T6	1127.58	1127.53	1127.63	6.16664	6.1158	6.21747	2	2	0	0	0		0.0336743	0.0035041	26172.6	907.038	1398.13	1551.83	5438.77	178.006	243.376	609.234	2451.42	0	20649.4	31522.9	26345.5	1041.49	974.454	705.171	1388.77	1159.57	1646.05	1419.58	1019.58	2216.33
179		M547T10	546.905	546.869	546.941	10.2255	10.2005	10.2505	2	2	0	0	0		0.0337979	0.00350461	8327.11	65.6693	0	32.9723	6580.89	14.7913	0	57.1097	4245.32	0	961.707	10390.8	13628.8	67.5983	50.0081	79.4015	0	0	0	98.9168	0	0
180		M431T7	430.634	430.58	430.639	7.24347	7.13328	7.35775	5	2	3	0	0		0.0344647	0.00350725	83918.1	50044.2	16455.9	16968.7	45902.8	3326.29	5803.96	5195.8	6841.47	0	48989.9	66855.7	135909	50242.6	46623.2	53266.9	10500.5	16771.8	22095.5	13561.8	22949	14395.4
181		M741T11	740.989	740.945	741.033	10.5478	10.4741	10.6215	2	2	0	0	0		0.0350427	0.00350946	43997.1	13.7535	0	37.7419	12671.1	23.8218	0	34.2636	5853.18	0	37960.3	35473.2	58557.7	0	0	41.2605	0	0	0	66.8918	46.3339	0
182		M143T6	143.164	143.155	143.183	6.47674	6.46206	6.54426	4	0	0	3	1		0.0361004	0.00351333	27634.2	25274.9	32291.4	31613.5	2243.71	2644.91	144.155	1273.39	7866.54	0	30193.4	26703.7	26005.4	22223.2	26905.7	26695.7	32433.1	32296.1	32144.9	33020.7	30540.6	31279.2
183		M661T7	660.847	660.845	660.861	7.36356	7.23719	7.37857	3	3	0	0	0		0.0361004	0.00351333	31446.9	24830.6	5559.54	4267	13476.5	904.146	1393.62	2848.12	4195.06	0	34326.6	16763.3	43250.7	24422.6	25866.8	24202.4	3980.72	6079.38	6618.51	6413.37	5351.73	1035.9
184		M148T7	148.174	148.155	148.21	6.75158	6.64093	7.34858	11	2	3	3	3		0.0378118	0.00351916	181437	320036	384699	349100	14647.8	19974.6	14703.2	52060.5	14837.6	0	191370	164615	188327	325748	336533	297828	371364	400467	382268	405318	339431	302552
185		M148T8	148.181	148.18	148.187	7.99724	7.97397	8.00292	3	3	0	0	0		0.0378118	0.00351916	1.21463e+06	46146.5	49520.7	35502.3	259466	1991.66	3840.37	12898.2	164497	0	1.03512e+06	1.09664e+06	1.51212e+06	44042.4	46394.4	48002.6	52273.9	45133.6	51154.7	45290.7	40329.3	20886.9
186		M158T7	158.236	158.168	158.271	6.60998	6.48701	6.87209	9	0	3	3	3		0.0378118	0.00351916	63915.5	123044	76505.1	103940	16352.5	45499.1	4039.27	6348.01	8042.1	0	81139.9	62003.6	48603	104832	174828	89472.2	71848.6	79063.6	78603.3	107334	107869	96616.1
187		M182T7	182.149	182.085	182.158	6.61733	6.52431	6.68162	5	0	0	3	2		0.0378118	0.00351916	24629.9	130175	165659	152982	2911.16	5151.35	6022.81	31646.5	8592.98	0	21335.2	26854.8	25699.5	126376	128111	136038	172609	161974	162395	127524	188414	143009
188		M187T7	187.173	187.166	187.179	6.56206	6.54325	6.58088	2	0	0	2	0		0.0378118	0.00351916	36845.9	103796	126210	112808	6366.44	2326.34	11099.6	16661.9	7251.27	0	30104.7	42755.9	37677.1	106190	101544	103655	138281	123902	116445	131954	104877	101593
189		M193T7	193.189	193.17	193.23	6.65715	6.5523	6.68699	8	0	3	3	2		0.0378118	0.00351916	10592.9	81016.5	124227	106226	1040.65	6530.5	28790.6	44601.6	6900.35	0	9399.16	11309	11070.5	85359.6	84183.6	73506.4	136745	91295.8	144639	157177	87254.3	74246.1
190		M227T6	227.19	227.155	227.217	6.20152	6.13054	6.28009	4	0	1	1	2		0.0378118	0.00351916	735603	241603	221869	271196	232770	7673.81	26003.8	23200.2	47297.4	0	974216	723437	509154	236382	238013	250414	196442	248414	220749	246270	292160	275157
191		M286T6	286.466	286.457	286.546	6.36505	6.24984	6.39731	7	0	3	3	1		0.0378118	0.00351916	14943.2	39461.9	27408.1	19920.6	6824.65	634.816	4561.8	7397.69	4016.53	0	8743.53	22256	13830.2	39158.5	40191.5	39035.7	32675.1	24839.3	24710	27427.6	19696.9	12637.3
192		M302T7	302.456	302.425	302.599	6.87552	6.30891	7.04692	15	3	3	3	3		0.0378118	0.00351916	1.03494e+06	995023	498780	560185	161522	78793.2	162590	184296	55606.4	0	860335	1.17902e+06	1.06546e+06	904951	1.02894e+06	1.05118e+06	336018	499122	661199	475207	771639	433709
193		M330T7_2	330.373	330.356	330.474	6.81152	6.76893	6.95212	11	3	3	3	2		0.0378118	0.00351916	145987	115437	81875.4	75179.9	11952.9	23160.1	15334.3	10531.6	8989.74	0	146141	133958	157862	122218	134450	89643.2	64975.4	94900.7	85750.2	74649.7	85966.6	64923.4
194	Adenosine diphosphate	M428T7	427.64	427.54	427.669	7.06211	6.87096	7.1486	10	3	3	3	1		0.0378118	0.00351916	192644	90507.4	69760.9	34521.2	15791.8	9318.04	43310.8	17077.9	14208.2	0	189712	178524	209697	81202.1	99838.1	90481.8	23555.7	76291.2	109436	30512.4	53246.9	19804.3
195		M582T7	581.738	581.658	581.742	6.99175	6.88579	7.00118	3	3	0	0	0		0.0378118	0.00351916	66325.5	30889.2	22558.5	14775.2	7916.25	9047.15	4593.71	7609.59	5863.69	0	68841.3	57457.1	72678.1	32551.4	38990	21126.2	17302.8	25807.3	24565.4	13087.4	23087	8151.22
196		M583T7	582.751	582.75	582.76	7.28532	7.16833	7.35606	3	3	0	0	0		0.0378118	0.00351916	54900.2	56300.4	15236.7	16643.5	15064.2	1150.06	5913.09	8250.34	4523.44	0	37873.8	66496.4	60330.5	56230.4	57483.8	55186.9	8431.74	19123.1	18155.2	18969.6	23481.1	7479.87
197		M654T6	653.74	653.644	653.751	6.36705	6.3345	6.44584	5	0	2	2	1		0.0378118	0.00351916	2353.74	38638.2	42373.2	27697.1	1145.89	5688.95	8568.52	9414.17	7131.66	0	3165.05	2853.28	1042.88	43363.4	40227.6	32323.6	46275.5	32548.1	48295.9	37949.8	19442.1	25699.4
198		M688T9	687.944	687.93	687.955	9.28913	9.26165	9.33695	3	3	0	0	0		0.0378118	0.00351916	32461	3685.08	4439.03	5141.04	4083.77	799.213	978.894	388.399	3128.89	0	28270	32684.7	36428.3	4538.7	2954.55	3562.01	3691.17	4078.94	5546.96	4713.11	5238.78	5471.23
199	UDP-N-acetyl-D-galactosamine 4-sulfate	M705T6	705.056	705.051	705.061	6.28482	6.27007	6.29957	2	0	2	0	0		0.0378118	0.00351916	3744.68	27266.9	22951.9	18887	925.938	6329.81	2440.68	2950.73	2397.7	0	3520.54	2951.38	4762.11	20162.1	29333.5	32305.1	24538.1	20141.4	24176.3	21240.2	19844.4	15576.5
200		M743T11	743.02	742.99	743.051	11.1714	11.1036	11.2392	2	2	0	0	0		0.0378118	0.00351916	26126	484.637	333.215	122.483	6874.53	151.568	259.703	123.818	2810.66	0	24184.7	20430.9	33762.4	324.659	503.16	626.093	195.052	632.794	171.799	265.316	56.537	45.5946
201		M753T12	753.041	753.022	753.047	12.2405	12.1064	12.2974	3	3	0	0	0		0.0378118	0.00351916	47011	191.127	314.297	440.921	14579.3	134.351	198.589	74.1582	5591.52	0	33589.1	62522.3	44921.6	70.236	167.376	335.77	210.18	543.295	189.417	428.569	520.48	373.715
202	Palmitoyl CoA	M1044T6	1044.35	1044.35	1044.41	6.16868	6.16016	6.18896	3	3	0	0	0		0.0378118	0.00351916	194540	3207.63	2324.21	1565.25	33365.8	699.542	998.267	772.353	10776.7	0	156065	215520	212034	3964.99	2585.72	3072.18	1637.81	1865.42	3469.39	1802.53	2191.12	702.095
203	Docosatetraenoyl-CoA	M1114T6	1114.36	1114.34	1114.37	6.23578	6.20825	6.2633	2	2	0	0	0		0.0378118	0.00351916	14957.5	1665.05	1537.72	819.949	3430.03	444.289	882.93	595.05	2043.22	0	11607.1	18462	14803.5	1445.42	1373.35	2176.38	798.381	1299.45	2515.34	1179.79	1146.95	133.106
204		M555T11	554.865	554.851	554.868	10.5173	10.3815	10.5451	3	3	0	0	0		0.0382818	0.00352113	76526.5	50.1326	0	31.5266	19891.6	44.8172	0	31.4211	7818.56	0	61673.6	68779.9	99126	64.0803	0	86.3175	0	0	0	62.841	0	31.7387
205		M742T11	742.042	742.028	742.048	10.6215	10.4976	10.6377	3	3	0	0	0		0.0382818	0.00352113	20856	29.769	0	42.0064	6750.57	25.808	0	38.8701	3111.07	0	15213.5	19019.9	28334.7	43.4676	0	45.8396	0	0	0	49.3173	0	76.702
206		M240T7_1	240.365	240.302	240.378	6.70426	6.56471	6.80242	6	0	1	2	3		0.0396024	0.00352645	75275	49197.9	45223.4	84344.4	7951.88	23134.9	10467.4	23271.2	7148.83	0	70469.4	84453.6	70901.8	56850.2	67537.2	23206.3	39430	57306.7	38933.5	73699.5	111034	68299.5
207		M750T11	749.975	749.967	750.034	10.739	10.6233	10.7755	3	3	0	0	0		0.0412385	0.00353258	58503.9	10.1905	53.439	91.8358	17435.2	17.6505	15.1699	82.7863	7807.33	0	43657.4	54151.3	77703.1	30.5715	0	0	48.9751	70.34	41.0019	114.771	0	160.737
208		M114T7	114.258	114.247	114.36	6.75333	6.74432	7.1017	3	3	0	0	0		0.0414756	0.00353343	29588.8	3968.68	2838.79	3335.06	12213.4	529.363	1313.24	147.456	3212.31	0	19318.9	43094.2	26353.3	4234.77	3359.06	4312.2	1407.26	3987.74	3121.38	3201.17	3493.1	3310.91
209	Glyceraldehyde 3-phosphate	M170T8	170.228	170.221	170.243	7.96938	7.93407	7.97715	3	3	0	0	0		0.0414756	0.00353343	239230	6425.12	5105.68	4440.21	22691.9	954.032	370.725	1241.69	24707.5	0	223564	228874	265252	5408.42	6566.17	7300.77	5195.56	4698.28	5423.2	3163.33	5643.44	4513.85
210		M176T6	176.172	176.15	176.179	6.38177	6.35533	6.44712	6	0	2	2	2		0.0414756	0.00353343	35869.6	87564.4	98005.2	87995.9	9365.91	5427.96	9575.9	5303.35	6643.83	0	25426.5	38657.1	43525.4	83075.2	86021.2	93596.9	107681	88532.4	97802.3	93872.9	86548	83566.9
211		M326T7	325.547	325.517	325.559	6.93664	6.858	7.06552	10	1	3	3	3		0.0414756	0.00353343	203631	119052	83978.5	67672.6	51842.9	12837.4	29498.7	33120.6	22618.2	0	252034	148925	209935	104667	123144	129345	53219.7	86685.3	112031	42891.6	105290	54836
212		M616T7	615.742	615.736	615.748	6.94243	6.93015	6.95471	2	2	0	0	0		0.0414756	0.00353343	22721.5	5082.78	2485.17	2339.84	11767.2	2491.75	866.574	1249.19	3875	0	13312.1	35915.2	18937.1	3668.33	7959.87	3620.13	1494.03	3099.85	2861.61	1738.57	3775.96	1504.98
213		M723T10	722.94	722.896	722.969	10.4037	10.2909	10.453	3	3	0	0	0		0.0414756	0.00353343	102924	11596.7	6549.99	7945.85	10342.6	2226.58	2122.52	4222.99	15885.1	0	92473.9	113156	103143	9621.13	11159.6	14009.5	4314.41	6797.88	8537.69	12194.2	7894.6	3748.72
214	PIP2 26:0	M886T6	886.305	886.258	886.353	6.19302	6.16143	6.2246	2	2	0	0	0		0.0414756	0.00353343	69572.1	8270.44	6128.8	5562.45	51003.1	1387.7	1361.09	629.795	6730.13	0	120468	69785.3	18462.8	7504.91	9872.3	7434.12	5127.31	5580.58	7678.52	5827.49	6016.42	4843.45
215	CerP 50:2;O5	M887T6	887.304	887.254	887.355	6.20182	6.19818	6.20547	2	2	0	0	0		0.0414756	0.00353343	68522.9	13220.8	11249.4	9856.58	43672	4261.47	421.667	953.548	6049.62	0	116940	56525.8	32103.4	17900.1	9562.76	12199.6	10879.8	11159.8	11708.7	10932.5	9521.1	9116.11
216	MIPC 31:6;O2	M889T6	889.31	889.269	889.35	6.21164	6.17952	6.24378	2	2	0	0	0		0.0414756	0.00353343	38074.2	12557.9	11607.4	9615.12	9875.32	1195.01	1648.26	1859.32	2935.64	0	47848.8	38272.6	28101.1	13789.1	12482	11402.7	9879.55	11780.2	13162.5	11614.2	9293.6	7937.53
217	PIP2 43:12;O	M1116T6	1116.43	1116.39	1116.46	5.77142	5.74132	5.80152	2	2	0	0	0		0.0414756	0.00353343	88465.9	2241.72	1873.95	1815.76	39482.7	204.128	293.642	256.911	5526.78	0	131660	79502.3	54235.7	2107.64	2140.88	2476.65	1740.63	1670.63	2210.6	2044.15	1865.53	1537.61
218	PIP3 31:2;O	M1048T9	1048.26	1048.25	1048.26	8.82664	8.80042	8.85287	2	2	0	0	0		0.0421641	0.00353585	11680.9	0	20.4235	27.6491	894.947	0	35.3745	47.8896	2496.33	0	12666.5	10919.2	11456.9	0	0	0	0	0	61.2704	82.9472	0	0
219	Dihydroxyacetone phosphate	M170T7	170.201	170.177	170.225	6.80255	6.7542	6.85089	2	0	0	0	2		0.0434351	0.00354012	96469	58414.7	54916.3	58745.9	4351.42	1873.76	1985.52	2148.25	5808.87	0	95317.9	92808.8	101280	60407.6	58147.8	56688.7	53177.7	54491.4	57079.9	56376.5	59294.4	60566.6
220		M296T6	296.352	296.25	296.43	6.35533	6.32055	6.42198	7	0	3	2	2		0.0434351	0.00354012	13410.7	99943.1	30937.1	27105	4779.08	8833.85	16870.8	8874.88	6829.64	0	8031.87	15032.3	17168.1	101462	90448.1	107919	12041.3	44488.1	36281.9	17835.3	35523.8	27955.9
221		M345T6	345.26	345.186	345.269	6.18091	6.07884	6.3345	5	0	2	1	2		0.0434351	0.00354012	14417.8	60018.8	50132.3	47317	14189.3	10056.8	1473.54	2507.4	4272.86	0	675.111	13563.3	29015.1	64526.8	48496.7	67032.9	51828	49406.7	49162.3	48945	48576.4	44429.5
222	Adenosine monophosphate	M348T6	347.533	347.485	347.547	6.08104	6.04539	6.2885	5	0	3	1	1		0.0434351	0.00354012	61394.7	122103	119759	101827	22949.4	23871	14372.4	4065.98	6425.84	0	36397.9	66274.5	81511.7	98044.9	122483	145782	134356	119299	105622	102955	97316	105210
223		M355T7	354.567	354.527	354.647	7.04556	6.88688	7.31495	12	3	3	3	3		0.0434351	0.00354012	943825	550268	368915	222404	865590	28020.8	84157.7	54187	140509	0	1.93299e+06	573406	325083	525624	580747	544434	273884	398839	434020	231783	271289	164139
224		M480T7	479.635	479.551	479.643	6.99481	6.91469	7.07925	3	0	2	1	0		0.0434351	0.00354012	41508.9	14758.4	12920.3	8661.88	1469.03	1595.06	6375.96	3804.39	3442.88	0	43178.7	40932.8	40415.3	15530.9	15820.1	12924.1	5646.87	15569.2	17544.8	4650.72	12218.7	9116.22
225		M634T6	633.513	633.48	633.546	6.43673	6.36601	6.50746	2	2	0	0	0		0.0434351	0.00354012	15125.3	3594.8	3575.51	6751.8	6903.87	1133.96	1061.45	2731.88	4955.5	0	13905.4	8912.7	22557.8	4842.37	2626.72	3315.32	3530.06	2537.51	4658.95	3677.58	8901.33	7676.49
226	Nicotinamide Adenine Dinucleotide Phosphate (NADP+)	M766T10	766.038	766.02	766.044	10.3229	10.2308	10.3345	3	3	0	0	0		0.0434351	0.00354012	22306.8	1860.52	3303.05	3332.06	9104.92	931.969	638.05	702.673	4634.61	0	13973.5	20922.2	32024.7	2902.91	1107.72	1570.94	2740.53	3996.36	3172.26	3833.75	3633.46	2528.96
227		M770T12	770.039	770.001	770.052	11.7191	11.5241	11.7224	3	3	0	0	0		0.0434351	0.00354012	34313	69.7666	322.442	201.075	7649.52	42.6154	357.688	146.364	5183.89	0	38689.3	25480.2	38769.4	44.0343	118.957	46.3085	182.829	55.6146	728.881	99.1245	135.315	368.785
228	utaric acid	M132T7	132.082	132.062	132.223	6.59219	6.44775	7.23719	14	3	3	3	3		0.0444484	0.00354336	931745	1.49749e+06	762419	1.07255e+06	225673	105430	100716	67841.6	44499.2	0	1.08109e+06	1.04201e+06	672140	1.41393e+06	1.4626e+06	1.61595e+06	878670	707114	701472	1.01669e+06	1.05292e+06	1.14804e+06
229		M216T7	216.183	216.161	216.364	6.61426	6.58383	6.67252	5	0	1	2	2		0.0444484	0.00354336	3658.71	24467.5	39783.1	33305.2	2166.08	2536.1	8087.58	14130	3850.23	0	6145.74	2185.16	2645.23	21717.3	24971.3	26713.8	45987.6	30636.2	42725.5	38150.5	17390	44375.1
230		M479T7	478.68	478.673	478.687	7.32515	7.27123	7.37908	2	2	0	0	0		0.0444484	0.00354336	36080.5	2779.64	7272.92	5031.12	8890.35	1221.06	2993.2	3959.8	3848.98	0	39632.6	25963.3	42645.7	1379.87	3333	3626.05	3834.9	9298.91	8684.95	2026.56	9518.27	3548.53
231		M540T7	539.737	539.677	539.739	6.94594	6.89125	7.07105	3	3	0	0	0		0.0444484	0.00354336	89905.7	18264.5	14165.5	10822.2	9719.56	2194.8	5831.84	4442.21	6934.85	0	99211	79819	90686.9	16770.7	20784.4	17238.4	7447.53	17121.9	17927	8603.7	15936.7	7926.19
232		M611T7	610.756	610.75	610.845	7.00118	6.88395	7.05458	3	3	0	0	0		0.0444484	0.00354336	32176.9	2838.35	2313.82	1544.77	8114.79	708.194	527.414	668.249	3375	0	28506.9	26545.4	41478.3	2035.79	3103.75	3375.5	1802.15	2855.68	2283.62	1305.27	2299.77	1029.28
233		M686T9	685.861	685.857	685.863	9.26979	9.26381	9.32863	3	3	0	0	0		0.0444484	0.00354336	274737	66577.8	52139.7	62512.9	45086.3	1995.59	13335.5	7661.89	22880.2	0	228784	318903	276524	68865.1	65192.1	65676.3	56621.9	37140.5	62656.6	55934.5	70925.4	60678.9
234		M686T6	685.881	685.845	685.973	6.04547	5.58889	6.26688	8	0	3	2	3		0.0444484	0.00354336	272623	1.60989e+06	476501	629102	12019.8	423472	322998	114870	53559.1	0	273354	260255	284261	1.14715e+06	1.7044e+06	1.97812e+06	798476	152489	478537	697758	693058	496489
235		M725T11	724.948	724.941	724.96	11.109	10.9825	11.1295	3	3	0	0	0		0.0444484	0.00354336	234567	539.739	409.946	207.438	31491.7	181.821	299.399	153.503	26493.2	0	198797	258119	246786	743.166	393.06	482.992	443.61	691.089	95.1371	128.596	384.341	109.379
236		M1070T6	1070.48	1070.45	1070.51	6.01812	5.90263	6.13362	2	2	0	0	0		0.0444484	0.00354336	191728	2125.48	2756.45	1625.8	185884	672.345	443.864	881.404	14105	0	404431	60453.8	110301	2900.79	1702.92	1772.73	3241.76	2656.53	2371.06	793.581	2549.29	1534.54
237		M1331T6	1330.74	1330.73	1330.79	5.74132	5.70351	5.80152	3	3	0	0	0		0.0444484	0.00354336	183066	1190.89	866.572	1489.79	119182	282.568	342.274	412.898	10593.6	0	47760.6	272486	228950	970.36	1092.91	1509.41	598.38	1252.08	749.258	1963.92	1209.31	1296.13
238		M115T6	115.067	115.054	115.099	6.11773	6.06248	6.2034	9	0	3	3	3		0.0498705	0.00366986	13517.2	99102.2	78346.2	63435	10075.2	16701.9	39186.2	23413.2	2899.58	0	2803.45	14947.2	22801	79862.1	107575	109870	123587	55002.4	56449.3	48393.4	90410.6	51500.9
239		M401T8	400.647	400.581	400.654	7.87292	7.32052	7.91088	4	3	1	0	0		0.0498705	0.00366986	109497	8874.33	759.88	484.43	6330.84	13922.9	281.144	425.873	16193.2	0	104754	107052	116686	1153.8	522.211	24947	1078.27	655.555	545.811	157.891	329.27	966.13
240		M491T7	490.655	490.647	490.663	7.17252	6.99633	7.3487	2	2	0	0	0		0.0498705	0.00366986	33322.5	12849.2	9109.79	8042.71	3064.93	2654.35	5265.5	4702	2759.61	0	31432.5	31676.2	36858.8	9911.01	13562.7	15073.9	3149.1	11051.8	13128.5	2719.75	11630.7	9777.69
241		M497T27	496.67	496.669	496.682	26.535	26.3879	26.6798	3	3	0	0	0		0.0498705	0.00366986	101068	2395.88	352.463	231.682	56244.8	3233.6	121.779	265.751	7910.24	0	51443.2	89595.5	162164	6120.79	756.935	309.913	438.48	405.792	213.117	42.7204	116.773	535.552
242		M516T7	515.757	515.751	515.764	7.28083	7.22896	7.3327	2	2	0	0	0		0.0498705	0.00366986	46876.3	4522.2	5683.38	3608.08	18336.9	869.612	1870.11	1419.1	5823.08	0	63659.7	27305.2	49664.2	4355.78	5463	3747.82	3535.11	6947.29	6567.75	2458.57	5194.18	3171.49
243		M687T5	686.882	686.875	686.889	5.0379	4.89969	5.12702	4	0	0	1	3		0.0498705	0.00366986	68307.2	447685	369788	473312	30625	28903.6	33648.3	204526	23739.5	0	41242.1	62129.5	101550	415355	456677	471024	408610	349011	351743	335761	375832	708341
244		M745T12	744.997	744.969	745.025	11.887	11.796	11.978	2	2	0	0	0		0.0498705	0.00366986	66068.7	322.69	604.515	384.555	11364.4	241.473	165.624	182.981	8438.14	0	60179	58858.1	79169	48.1109	417.978	501.98	425.989	753.174	634.382	523.036	177.115	453.515
245	UDP-2,3-bis(3-hydroxytetradecanoyl)glucosamine	M1040T6	1040.45	1040.44	1040.51	6.16016	6.08064	6.20765	3	3	0	0	0		0.0498705	0.00366986	1.05129e+06	1382.77	1102.2	1339.9	211182	562.671	119.13	74.8357	81578	0	808982	1.14876e+06	1.19615e+06	2028.73	999.386	1120.19	968.895	1139.46	1198.25	1255.86	1399.33	1364.52
246		M675T11	674.953	674.948	674.956	11.3781	11.2489	11.3971	3	3	0	0	0		0.0508886	0.00369148	43683.4	41.2975	11.5664	67.4524	5185.16	41.7677	20.0337	59.28	6203.55	0	40230.6	41173.6	49645.9	40.3726	83.52	0	34.6993	0	0	36.6934	29.8741	135.79
247	Malonyl-CoA	M886T9	886.148	886.094	886.202	8.94342	8.93235	8.9545	2	2	0	0	0		0.0508886	0.00369148	19769.3	33.5078	90.1636	25.8177	5199	29.0197	43.1196	44.7176	4643.91	0	14375.5	24748.7	20183.8	0	50.5176	50.0059	46.2579	91.7813	132.452	77.4531	0	0
248		M885T9	885.143	885.086	885.214	9.02953	8.95723	9.048	3	3	0	0	0		0.0515434	0.00370506	41528.8	20.8471	17.9552	80.5417	11102.9	36.1082	31.0993	76.8022	10017.6	0	38055.5	32577.8	53953.2	0	0	62.5412	0	53.8656	0	88.6667	152.958	0
249		M1556T5	1556.05	1556.04	1556.11	5.15718	5.07954	5.29145	5	0	0	2	3		0.0534272	0.00374279	12936.7	109283	118727	182345	2255.57	29641.6	23248.5	51582.2	6424.29	0	11463	11813.7	15533.3	138175	78944.9	110730	134017	130192	91973.3	228353	126582	192099
250	cysteine	M121T7	121.149	121.115	121.164	6.63973	6.59636	7.06355	8	3	0	3	2		0.0534272	0.00374279	32035.2	9156.31	14109.1	13252.1	3313.75	2285.99	3532.3	3170.75	2604.36	0	32707.5	28436.9	34961.3	11036.4	9820.81	6611.7	13667.6	17841.4	10818.3	15694.7	14392.7	9668.81
251		M528T6	527.653	527.543	527.742	6.34778	6.29373	6.36911	4	0	2	1	1		0.0534272	0.00374279	9082.85	25674.9	26556.9	19850.3	3239.23	6375.85	4235.74	3349.1	3614.87	0	12683.1	8160.86	6404.56	20681.5	23486.5	32856.8	22612.7	31033.8	26024.3	23699.3	18250.3	17601.3
252		M566T6	565.558	565.448	565.561	6.40193	6.372	6.41652	3	3	0	0	0		0.0534272	0.00374279	53307.9	7352.8	4619.68	5034.8	40271.2	1615.18	2102.18	1706.42	7248.82	0	15173.8	49328.9	95420.9	6854.39	9158.45	6045.58	4536.49	2560.33	6762.22	7002.98	4131.87	3969.57
253		M686T5	685.906	685.86	685.975	5.14649	4.71992	5.18134	5	0	0	2	2		0.0534272	0.00374279	357373	1.11226e+06	1.06829e+06	911410	27070.7	19226.9	267297	86129.3	55256.1	0	337475	346444	388200	1.13221e+06	1.09385e+06	1.11073e+06	1.12044e+06	778765	1.30567e+06	812667	950504	971058
254		M746T12	746.046	746.041	746.061	12.0114	11.8038	12.0468	3	3	0	0	0		0.0534272	0.00374279	34327.9	233.989	532.657	430.224	2247.99	135.063	309.054	217.267	4118.11	0	33230.9	32839.1	36913.8	339.872	280.212	81.8826	387.874	887.524	322.572	661.143	229.838	399.692
255	PIP2 58:2;O	M1347T6	1346.69	1346.65	1346.73	6.16155	6.09599	6.22711	2	2	0	0	0		0.0534272	0.00374279	76539.9	3326	3143.83	2275.51	5306.41	1217.09	962.131	1296.85	4360.24	0	82569.2	72580	74470.4	3933.26	1924.77	4119.98	3372.29	3971.17	2088.03	3764.29	1670.64	1391.6
256	PI 29:7	M754T12	754.055	754.044	754.06	12.2659	12.0824	12.3141	3	3	0	0	0		0.0540174	0.00375421	22599.6	49.4226	118.136	125.109	4883.93	85.6024	94.8315	78.7674	2855.69	0	17808.9	27571.7	22418.3	0	148.268	0	66.0125	227.596	60.7982	184.274	35.7027	155.351
257		M137T6	137.134	137.125	137.147	6.13528	6.10927	6.19476	8	0	3	2	3		0.0546667	0.00376658	22289.5	53933.7	44840.6	60966.6	6329.35	7399.1	7307.01	18729	5263.36	0	25388.9	26471.9	15007.8	61699.4	53136	46965.8	36739.9	50934.6	46847.2	60024.6	80148.8	42726.4
258		M220T6	220.232	220.172	220.243	6.49432	6.42863	6.58984	6	0	2	3	1		0.0546667	0.00376658	16623.7	27352.4	25343	24678.9	7300.01	1358.79	319.685	1766.18	2141.94	0	11429.6	13471.2	24970.2	26431.7	28913	26712.5	25092.2	25702.9	25233.8	24434.4	26554.7	23047.8
259		M305T7_2	305.48	305.447	305.558	6.9891	6.87609	7.46658	9	0	3	3	3		0.0546667	0.00376658	239501	225055	146790	186543	60537.9	34276.2	29251.6	28060.5	14817.8	0	184702	304486	229315	234074	187172	253921	113345	159419	167605	163314	217720	178594
260		M469T8	468.526	468.474	468.53	7.79593	7.35577	7.83174	4	3	0	1	0		0.0546667	0.00376658	61667.4	3902.12	31126	13014	6519.7	3868.22	29641.5	4809.47	4770.32	0	63655.5	54385.1	66961.6	1441.91	1903.66	8360.79	2014.19	30093.5	61270.2	7491.43	16282	15268.6
261		M470T8	469.534	469.487	469.549	7.80919	7.74142	7.82207	3	3	0	0	0		0.0546667	0.00376658	54002.1	5021.99	15603.4	15803.3	11822.6	3565.56	11133.6	8774.36	4371.97	0	56570.8	64329.2	41106.4	1919.51	4229.26	8917.19	3433.92	18098.9	25277.5	6491.28	17001.7	23916.8
262		M611T8	610.627	610.617	610.638	8.17782	8.17657	8.17908	2	0	0	2	0		0.0546667	0.00376658	716.417	31.5401	26578.6	7244.84	203.039	27.801	23192.7	6810.09	7149.93	0	598.914	950.866	599.471	52.4884	0	42.1319	85.4068	36436.9	43213.6	1092.72	14562.5	6079.34
263		M625T6	625.442	625.437	625.446	6.32677	6.28154	6.372	2	2	0	0	0		0.0546667	0.00376658	34625.2	5251.93	6226.93	4615.29	8064.45	3800.22	706.36	785.222	3746.23	0	43007	33948	26920.8	9581.39	3706.46	2467.93	5487.99	6895.44	6297.35	3749.25	4815.84	5280.79
264		M676T8	676.025	675.961	676.031	8.12617	7.97904	8.28003	6	3	2	1	0		0.0546667	0.00376658	33203.9	13020	9846.83	827.273	12795.1	5150.98	14665.6	736.895	9784.72	0	47469.8	22742.4	29399.7	7419.2	17554.2	14086.6	26779.4	1168.96	1592.12	1639.88	639.511	202.424
265	PS 55:7	M1043T6	1043.38	1043.36	1043.38	6.1505	6.09767	6.16143	3	3	0	0	0		0.0546667	0.00376658	450377	4259.07	2740.73	2446.25	35987.5	2201.76	495.175	673.319	24715.2	0	411816	456244	483070	6775.77	3312.85	2688.58	2324.37	3288.29	2609.52	1669.03	2852.38	2817.34
266	PIP 49:5;O	M1134T6	1134.41	1134.36	1134.45	6.17927	6.12434	6.23421	2	2	0	0	0		0.0546667	0.00376658	19820.2	2934.39	2372.64	2216.32	9170.13	221.96	1003.88	294.221	3493.75	0	27568.8	22195.7	9696.07	3127.33	2691.82	2984.03	1893.91	1697.73	3526.27	2041.96	2556.02	2050.99
267	M(IP)2C 46:3;O2	M1348T6	1347.74	1347.67	1347.75	6.12434	6.06352	6.1505	3	3	0	0	0		0.0546667	0.00376658	47675.3	2508.42	2333.63	1545.03	8193.97	780.053	835.773	689.448	3577.09	0	40089.9	56365.7	46570.3	2109.03	2008.94	3407.29	2544.67	1412.57	3043.66	2339.67	1105.9	1189.52
268		M204T6	204.264	204.2	204.271	6.41873	6.37959	6.47159	7	0	3	3	1		0.05723	0.00381338	25598.9	36304.1	22651.1	19245.5	5750.69	3713.06	2564.93	8249.05	3197.55	0	19060.5	27864	29872.1	32300	39633.6	36978.6	25212.6	20082.8	22658	27629.7	11138.6	18968.3
269		M298T7	297.531	297.523	297.532	7.08876	6.97478	7.17164	5	0	3	2	0		0.05723	0.00381338	84258.8	41608.1	32954.6	30075.6	11906.5	3068.12	16994	15059.6	4592.63	0	71973.8	95746.7	85055.9	42648.2	38155.2	44021	14803.8	35571.7	48488.3	13283.2	42384	34559.6
270		M305T7_1	304.548	304.524	304.678	7.15723	6.97294	7.42554	12	3	3	3	3		0.05723	0.00381338	614801	546889	192933	246102	264847	28599.6	108226	121470	55734.1	0	348397	878064	617942	564556	513893	562219	79001.3	205428	294370	170572	386222	181512
271		M485T8	484.526	484.489	484.562	7.84674	7.83174	7.86174	2	2	0	0	0		0.05723	0.00381338	11737.2	507.006	2657.85	1773.44	1786.95	454.823	1951.78	1297.89	1558.67	0	13800.5	10689.1	10721.9	421.719	100.864	998.436	405.566	3714.47	3853.52	316.071	2199.52	2804.72
272		M519T7	518.701	518.666	518.736	7.14659	6.99912	7.29406	2	2	0	0	0		0.05723	0.00381338	38224.7	27035.2	18990.1	13318.5	688.359	9108.31	10699.5	6919.17	3068.15	0	37705.8	39005.6	37962.7	36859.4	25375.2	18871.1	7269.99	21465.2	28235.2	8708.76	21274.7	9972
273		M704T6	703.988	703.951	704.031	6.21232	6.13665	6.34121	4	0	3	0	1		0.05723	0.00381338	9184.63	57268.5	63160.8	54187.3	4568.23	10669.1	3422.28	11250.8	2751.61	0	5664.97	7541.86	14347.1	45691	59410	66704.4	63599.4	59540.3	66342.6	41305.4	62085.6	59170.9
274		M185T7_2	185.207	185.095	185.21	7.38552	7.16277	7.58779	3	0	3	0	0		0.0627111	0.00390381	641407	218282	178311	155154	210011	34865.7	71684	44688.2	34586.9	0	429164	849113	645945	178191	241512	235143	116454	161606	256872	105345	191733	168385
275		M210T6	210.183	210.173	210.196	6.46632	6.41873	6.51661	6	0	0	3	3		0.0627111	0.00390381	11085.2	36973.3	39204.8	39553.3	5957.5	1632.64	5406.59	1708.91	3333.92	0	6120.7	9443.5	17691.4	35149.5	37471.9	38298.5	45250.4	37530.5	34833.4	41440.7	38111	39108.1
276		M243T6_2	243.253	243.203	243.333	6.49031	6.31227	6.67558	9	0	3	3	3		0.0627111	0.00390381	148969	50130.9	90578.3	83097.4	19545.4	34750.6	3970.05	23762.9	7981.02	0	171501	138819	136586	90117.6	33035.4	27239.6	95079.2	87574.4	89081.3	62405.8	77836.7	109050
277		M270T7_1	269.509	269.509	269.521	7.10797	6.93178	7.25262	5	0	3	2	0		0.0627111	0.00390381	118282	34016.4	23928.3	21818	8661.08	4733.55	14432.7	10042.5	8005.53	0	123081	123480	108283	28883	38208.7	34957.6	10583.8	21955	39246.1	11719.9	31803.9	21930.2
278		M318T7	318.456	318.431	318.529	6.88135	6.79326	7.10661	12	3	3	3	3		0.0627111	0.00390381	479201	279926	171288	213332	54585.6	90848.2	31920	45539.1	29009.7	0	448523	446855	542223	175032	333569	331176	135307	182354	196201	178381	264831	196783
279		M421T6	421.37	421.369	421.371	6.28688	6.27255	6.30121	2	2	0	0	0		0.0627111	0.00390381	65641.6	31172.7	25733.8	30985	19480	9348.77	4442.41	2127	4647.96	0	54055	88131.7	54738.1	41482.8	23247.1	28788.1	20665.1	28951.1	27585.1	28655.2	31477	32823
280		M423T7	422.562	422.545	422.638	7.01219	6.90604	7.09826	6	1	3	2	0		0.0627111	0.00390381	24265.1	35593.3	16772.8	13204.4	7529.19	5454.83	6690.59	5005.58	2399.85	0	20847.1	19051.1	32897	32025.1	32882.3	41872.6	9902.62	17147.8	23268	9931.06	18966.5	10715.5
281		M450T7	449.649	449.625	449.662	7.0367	6.91834	7.25262	8	2	3	2	1		0.0627111	0.00390381	85838.2	49752.7	34693.5	35323.7	16635.3	3263.5	15409.4	18312	5271.29	0	70037.4	103198	84279.1	46218.9	52652.9	50386.3	17888.4	38032.4	48159.6	22539.9	56301.9	27129.3
282		M538T7	537.756	537.672	537.763	6.9781	6.93773	7.25495	3	3	0	0	0		0.0627111	0.00390381	56826.4	22522	19801.5	15526.1	5730.05	4311.06	7586.14	4403.8	4332.25	0	58401.7	61604.1	50473.5	21225.1	27332.7	19008.3	11507.6	26389.3	21507.5	14067.6	20474.1	12036.5
283		M712T7	711.848	711.823	711.918	7.32052	7.17787	7.45727	7	3	3	1	0		0.0627111	0.00390381	606795	139101	98532.8	48313.1	518705	59512.8	20489.3	8922.06	138483	0	1.12284e+06	85474.2	612066	70629.6	178386	168289	95805.3	79543.9	120249	53736.4	53187.3	38015.7
284		M837T6	837.497	837.45	837.544	6.37179	6.3526	6.39098	2	2	0	0	0		0.0627111	0.00390381	21176	1256.69	1585	1819.81	2496.63	475.937	559.306	339.754	2793.84	0	21021.4	18760.3	23746.4	1698.56	1318.72	752.774	1102.28	1454.81	2197.92	1684.47	1568.58	2206.37
285		M717T11	716.968	716.964	717.025	10.9677	10.7902	11.0196	3	3	0	0	0		0.0638004	0.00392038	51760.2	52.9338	42.8412	81.1291	11376.2	57.4521	40.4808	30.7944	7087.92	0	52086.1	40224.6	62970	44.7703	0	114.031	48.0702	0	80.4533	83.4	110.725	49.2622
286		M591T10	590.892	590.864	590.92	10.4059	10.2834	10.5285	2	2	0	0	0		0.0653875	0.00394377	26132.2	84.6672	40.7394	19.4655	5880.79	97.7994	47.3911	33.7152	4060.26	0	21954.2	23585.3	32857.1	0	62.2835	191.718	29.4682	0	92.7499	58.3964	0	0
287		M217T6	217.152	217.142	217.177	6.38307	6.32058	6.49115	9	0	3	3	3		0.0656392	0.0039474	170439	479578	224031	232112	84494.3	27412.8	35880.7	28718.8	12201.1	0	81867	179290	250159	483599	450377	504758	196277	264549	211269	258329	236589	201418
288		M223T7	223.188	223.18	223.246	6.5166	6.49151	6.59067	5	0	2	1	2		0.0656392	0.0039474	14344.1	60718.3	53361.1	84282.9	4205.9	3820.19	8082.92	46904.1	9228.48	0	12101.9	11734.4	19196	56529.9	61613.9	64011.1	62692.1	48878	48513.1	57353	57052.9	138443
289		M275T6_1	274.508	274.468	274.562	6.36826	6.22851	6.56135	10	2	3	3	2		0.0656392	0.0039474	294523	300438	104770	72694.3	254566	11693.6	77725.5	46715.2	38048	0	585346	186130	112092	292657	294771	313885	15132.5	145709	153470	18778.4	101108	98196.3
290	glutathione	M307T7	307.491	307.401	307.539	6.85034	6.65791	7.10797	6	0	2	2	2		0.0656392	0.0039474	90166.7	40161.6	42229.8	59871.4	10162.2	15897.5	15613.9	21592.1	5270.88	0	79134.8	99145.8	92219.4	23158.4	42671.8	54654.7	30766	35910.6	60012.8	35316.8	68404.1	75893.2
291		M314T7	313.54	313.535	313.547	7.05199	6.96608	7.09661	3	0	1	2	0		0.0656392	0.0039474	96627.5	51093.7	51033.3	42542.6	9549.98	3287.59	11235.4	8859.98	7854.95	0	90977.5	107654	91251.3	50619.3	54592.7	48069	38718.4	60725.1	53656.4	34085.7	51757.1	41785.1
292		M411T6	411.26	411.244	411.265	6.19965	6.12211	6.30891	3	0	2	0	1		0.0656392	0.0039474	31866.8	90262.5	50800.8	48979.1	24743.1	13717.4	5082.29	7497.15	5823.08	0	3744.84	41559.1	50296.6	105822	85048.3	79916.7	46174.3	49987.4	56240.8	40668.8	55234.6	51033.8
293		M454T7	453.544	453.478	453.562	6.74774	6.67481	7.01687	11	2	3	3	3		0.0656392	0.0039474	155459	160186	100829	112192	46830.9	14725.3	14485.4	33130.7	12468.3	0	147483	113127	205765	152768	177145	150644	84102.7	109232	109152	114411	144158	78008
294		M544T8	543.552	543.538	543.618	8.19212	7.86606	8.25127	4	3	0	1	0		0.0656392	0.0039474	26736.5	118.537	24612.4	2645.14	4953.72	139.423	29833.4	1753.87	6145.15	0	27271.6	21537	31401	83.4625	0	272.149	134.626	57843.2	15859.4	655.422	3966.84	3313.15
295		M554T11	553.851	553.837	553.861	10.5093	10.3815	10.562	3	3	0	0	0		0.0656392	0.0039474	196590	190.673	86.0328	85.1791	32627.8	21.1646	87.8812	95.5743	18013.6	0	172754	183241	233776	178.027	178.885	215.107	187.432	38.7508	31.915	188.537	0	66.9998
296		M554T7	553.718	553.687	553.749	6.94021	6.89616	6.98426	2	2	0	0	0		0.0656392	0.0039474	37519.2	6370.3	9168.62	6841.57	5849.09	1654.45	3490.6	2985.04	4144.63	0	40553	30776.6	41228.1	5734.89	8248.25	5127.75	5227.83	11871.8	10406.2	5504.14	10261.5	4759.12
297		M554T10	553.854	553.776	553.871	9.50559	9.34871	9.562	8	0	3	2	3		0.0656392	0.0039474	1415.67	64529.8	42980.3	35217.7	309.855	6553.48	52984.8	25068.8	14120.9	0	1149.44	1341.78	1755.79	64812	57839.8	70937.6	103671	19336.4	5933.95	62685.4	29395.1	13572.7
298		M572T9	571.848	571.833	571.85	8.5045	8.49605	8.53048	3	3	0	0	0		0.0656392	0.0039474	21097.2	662.917	288.326	521.007	1733.43	638.254	325.993	184.958	3114.53	0	19193.6	22584.7	21513.3	490.438	128.627	1369.69	664.685	94.068	106.226	704.739	523.436	334.846
299		M580T7	579.634	579.571	579.682	6.97702	6.89616	7.27228	4	2	1	1	0		0.0656392	0.0039474	421614	205276	184097	128513	84092	117162	30140.7	44715.3	42018.6	0	517934	384105	362805	297876	244391	73560.1	202374	149308	200608	162862	144725	77953.5
300		M636T7	635.862	635.76	635.924	7.16081	6.93178	7.40925	6	3	2	1	0		0.0656392	0.0039474	93748.5	32078.1	33147	18886.9	21423.7	3846.04	23485.8	10562.2	9758.72	0	96949.1	70904.7	113392	27779.2	33262.3	35192.8	6846.73	52024.8	40569.6	7250.53	27868.4	21541.8
301		M687T9	686.903	686.873	686.933	9.30894	9.28093	9.33695	2	2	0	0	0		0.0656392	0.0039474	117500	31653.8	29014.3	31189.4	21916.2	3820.76	2878.37	3654.1	10760	0	98379.4	112702	141417	36064.4	29537.2	29359.7	28162.7	26657.9	32222.4	28347.5	35311.3	29909.5
302		M703T13	702.914	702.892	703.024	12.5172	12.3631	12.6778	3	3	0	0	0		0.0656392	0.0039474	36610.9	308.121	177.451	333.823	12521	156.174	123.216	133.826	8678.91	0	50932.9	31162.8	27736.9	167.745	280.272	476.346	40.2102	278.565	213.576	376.043	183.979	441.448
303		M724T9	723.974	723.966	724.028	9.26381	9.17949	9.2872	3	3	0	0	0		0.0656392	0.0039474	51596.5	2190.42	3250.38	3340.43	10646.8	775.562	1210.04	1214.03	6914.33	0	39473.4	55890.2	59426	1433.25	2983.15	2154.87	4609.61	2290.46	2851.08	4185.55	3886.49	1949.26
304		M752T11	752.04	752.039	752.061	11.1925	11.0713	11.2558	3	3	0	0	0		0.0656392	0.0039474	51037.9	538.46	307.693	201.34	1699.03	297.054	189.236	74.3306	5091.66	0	50237.7	49886.6	52989.2	591.168	218.58	805.631	523.291	230.692	169.096	233.35	254.303	116.367
305	Adenosine thiamine triphosphate	M777T12	777.071	777.062	777.11	11.8618	11.6683	11.8729	3	3	0	0	0		0.0656392	0.0039474	19234.4	118.162	177.705	100.466	3270.83	100.268	97.8502	45.3161	3363.55	0	16727.9	18041	22934.4	56.4746	64.1555	233.856	219.668	247.575	65.8717	48.9546	118.256	134.188
306		M726T11	725.976	725.973	725.99	11.0921	10.9825	11.163	3	3	0	0	0		0.0692308	0.003997	102277	14.6788	62.0175	13.0714	10429.8	25.4245	76.4689	22.6403	12577.6	0	90793	111161	104876	44.0365	0	0	147.458	38.594	0	39.2141	0	0
307		M116T7	116.162	116.137	116.212	7.22923	7.093	7.48408	9	0	3	3	3		0.0702811	0.00401076	11109.4	115878	125062	100853	5637.8	39571.5	20193.2	35423.9	4973.27	0	5763.84	16999.9	10564.6	161512	95068.3	91053.3	125786	144883	104516	138996	68987.2	94575.9
308		M123T6	123.06	122.976	123.103	6.1525	5.85785	6.23924	9	1	3	2	3		0.0702811	0.00401076	169151	369743	257051	151387	49398.8	101405	122340	9886.66	11696.2	0	226135	138454	142864	444693	410179	254358	392430	154411	224313	161906	142285	149971
309		M164T7	164.173	164.155	164.243	6.61114	6.52105	7.10905	8	3	1	3	1		0.0702811	0.00401076	89157.2	35643.2	63458.5	47486.6	33846.8	4482.44	15702.4	13800.7	6469.44	0	87450.5	56196.1	123825	30566.6	39055.5	37307.4	80764.2	50120.4	59490.9	61245.4	47570.2	33644.4
310		M224T7	224.174	224.162	224.189	6.62729	6.6053	6.64389	4	0	1	3	0		0.0702811	0.00401076	7731.77	28309.2	34108.4	29667.4	4489.29	2143.19	10213.6	3858.07	3137.97	0	5282.77	4999.57	12913	25889.5	29069.7	29968.5	45638	30492.4	26194.7	33062.8	25472.1	30467.2
311		M640T7	639.885	639.851	639.918	7.1379	7.04695	7.22885	2	2	0	0	0		0.0702811	0.00401076	26334.5	7466.78	5730.55	4767.78	9424.27	1190.33	3586.2	2390.14	2978.95	0	29266.8	15792.7	33944.1	6135.8	8429.36	7835.19	1668.73	8459.34	7063.59	3062.89	7499.79	3740.66
312		M703T6_1	702.943	702.927	702.968	6.09668	5.87914	6.25952	3	0	2	1	0		0.0702811	0.00401076	18952.3	132098	158308	144105	9034.25	27858.4	26687.2	2565.64	6242.12	0	13645.9	13827.4	29383.7	103154	134413	158727	189083	141550	144292	144215	146615	141487
313		M718T11	718.037	718.03	718.041	10.9677	10.8221	11.0366	3	3	0	0	0		0.0720486	0.00403322	23826.3	22.9897	45.1644	66.2161	4748.5	20.7168	46.8437	57.8967	3675.73	0	21053.8	21115.8	29309.3	40.2107	0	28.7585	93.5238	0	41.9693	91.3492	0	107.299
314		M556T10	555.863	555.86	555.866	10.4452	10.3891	10.5013	2	2	0	0	0		0.0737283	0.00405378	15309.4	25.951	57.9257	32.5853	5314.18	44.9485	8.83068	28.2328	1932.98	0	9863.12	15584.1	20480.8	0	0	77.8531	64.3677	61.5498	47.8595	49.7371	0	48.0187
315		M791T10	791.041	791.034	791.056	10.4037	10.2533	10.4358	3	3	0	0	0		0.0737283	0.00405378	37921.5	79.6624	31.0809	78.3112	10651.9	75.0202	53.8337	42.2461	6682.05	0	34750.2	29215.3	49798.9	148.963	0	90.0241	93.2427	0	0	53.9274	127.093	53.9135
316	methylcytosine	M127T6	127.151	127.126	127.206	6.11773	6.08434	6.19888	7	0	2	2	3		0.0752397	0.00407167	365058	46789.2	39223.5	60240.8	22908.5	24246	14205.9	28692.4	13514.6	0	338626	377379	379170	69036.8	50384.7	20946.2	45685	49050.1	22935.3	38368.4	92728.2	49625.8
317		M226T7	226.234	226.173	226.25	6.69914	6.5783	6.84343	9	0	3	3	3		0.0752397	0.00407167	38239.3	157170	153998	151127	8656.73	73618.6	25336.8	26117.3	7710.1	0	32703.9	48215.2	33798.8	242152	112885	116473	140240	183237	138516	181214	137873	134296
318		M293T6	293.282	293.269	293.471	6.39731	6.29373	6.78669	7	0	1	3	3		0.0752397	0.00407167	4007.32	27961.4	25580.7	85353.9	1704.74	2797.44	3099.96	55889	4258.18	0	4504.11	2109.38	5408.49	26775.3	31156.5	25952.4	26913.8	22037.2	27791.1	22408	129153	104500
319	fructose 1,6-bisphosphate	M340T7	340.452	340.368	340.478	6.6471	6.51252	6.66791	8	0	3	3	2		0.0752397	0.00407167	17038.1	48074.1	38080.9	38011.5	3321.35	18075.7	13420.1	13707.8	3468.33	0	20873	15161	15080.4	49806.4	29194.6	65221.4	22641.7	46949.9	44651.2	25696.6	35557.3	52780.6
320		M351T7_1	350.52	350.468	350.562	6.81883	6.65791	6.90604	4	2	1	1	0		0.0752397	0.00407167	57194.6	25607	21844.4	22826.8	11484.1	5147.25	670.597	3204.68	4487.75	0	53279.7	70124.3	48179.9	19971.4	30060	26789.8	21133.7	22466	21933.6	22597.1	26140.2	19743.2
321		M358T7	357.588	357.554	357.623	6.96964	6.80976	7.12952	2	0	0	2	0		0.0752397	0.00407167	63599.1	24528.5	23228.7	28179	5342.94	1719.25	10364.1	11845.2	3800.31	0	59360.1	69600.7	61836.6	22721.1	26143.4	24720.8	11715.3	26157.6	31813	14705.7	36955.6	32875.6
322		M379T7	379.464	379.457	379.475	6.51367	6.43608	6.77771	4	0	1	2	1		0.0752397	0.00407167	58816.1	35536.4	33856.4	34681.9	10254.1	2173.34	2560.62	1731.46	4141.08	0	69439.4	58033	48976	37970.4	33790.2	34848.7	36591.9	33460.4	31516.8	32890.3	34809	36346.2
323		M393T6	393.314	393.264	393.364	6.31008	6.29957	6.32058	2	0	2	0	0		0.0752397	0.00407167	9710.89	40914.7	21270.3	18097.3	11079.1	17235.6	3129.06	6021.61	3440.99	0	2961.76	3673.55	22497.3	38226.2	25181.4	59336.6	24862.2	19813.1	19135.6	21318.7	21823	11150.3
324		M402T7	401.551	401.536	401.625	7.04418	6.89942	7.20261	6	0	2	2	2		0.0752397	0.00407167	50236.7	19770.5	23440.1	26659.7	8939.75	1785.28	13179.3	15373.3	3631.75	0	40531.5	52043.8	58134.9	18216.8	19373.9	21720.7	8313.72	32448.4	29558.2	9120.13	37798.5	33060.5
325		M403T6	403.194	403.14	403.329	6.30998	6.19027	6.44539	4	0	2	0	2		0.0752397	0.00407167	8083.61	37407.9	19732.5	18962.4	7364.1	18160.8	1621.98	1755.05	3116.55	0	516.221	8508.6	15226	53667.1	40747.6	17809.1	18132.1	19690.3	21375.2	19786	16947.1	20154.2
326		M410T7	409.548	409.474	409.561	6.83605	6.63769	6.97232	5	1	3	1	0		0.0752397	0.00407167	92077.3	51919.2	36288.6	27251.5	28957.5	20536.9	16660.9	10241.3	7891.67	0	104250	59020.4	112961	52804.4	71999.3	30954	17203.5	43732.1	47930.2	15499.4	34267	31988.3
327		M418T7	417.603	417.568	417.637	6.83097	6.76479	6.89715	2	0	0	2	0		0.0752397	0.00407167	31625.2	8644.38	16225.1	18873.8	630.797	1180.5	9405.84	10001.5	2301.69	0	31631	32253	30991.5	8030.02	10005.4	7897.76	5651.48	23661.1	19362.7	7325.12	24599.7	24696.6
328		M422T7	421.628	421.541	421.649	6.94693	6.8808	7.07651	11	2	3	3	3		0.0752397	0.00407167	86063.5	102379	43105.7	40336.7	29889.2	10072.6	26203.5	16179.5	8217.22	0	104491	51577.5	102122	103395	91837.5	111906	14925.1	47656.1	66736	28301.4	58729.3	33979.5
329		M540T10	539.845	539.831	539.858	9.59186	9.56422	9.6195	2	2	0	0	0		0.0752397	0.00407167	15906.8	175.233	103.414	96.4298	7504.15	102.794	94.9448	44.6375	3219.86	0	7610.64	17888.8	22221.1	293.145	104.481	128.074	123.6	186.643	0	48.8708	103.001	137.417
330		M555T10	554.86	554.851	554.879	9.52926	9.484	9.57191	5	0	3	1	1		0.0752397	0.00407167	634.893	23878.9	14022.2	9567.02	373.403	4726.54	17060.4	7125.05	5077.31	0	218.036	747.912	938.73	20443.9	29269.4	21923.4	33268.9	8036.46	761.33	16464.5	10002.2	2234.35
331		M604T9	603.889	603.872	603.922	9.28093	9.22071	9.33695	3	3	0	0	0		0.0752397	0.00407167	36571.8	146.985	272.026	168.722	3071.55	150.122	164.215	59.2405	5473.33	0	34354.3	40077.8	35283.4	0	140.896	300.059	459.071	205.468	151.539	185.651	217.654	102.859
332		M635T6	635.381	635.333	635.43	6.18109	6.08064	6.28154	2	2	0	0	0		0.0752397	0.00407167	74926.8	7541.78	9078.61	9733.29	72247.1	2893.47	2940.95	1428.12	8105.33	0	156460	49451.8	18868.1	10744.8	5117.03	6763.54	5711.94	11147.1	10376.8	8614.08	9244.05	11341.7
333		M691T11	690.941	690.939	690.942	10.9513	10.9168	10.9859	2	2	0	0	0		0.0752397	0.00407167	39780.6	73.1712	50.7002	151.581	1432.9	24.5011	7.40019	180.289	7213.44	0	38278	41131.7	39932.3	93.2243	45.8615	80.4278	53.3522	42.3395	56.409	35.4434	60.0239	359.277
334		M692T7	691.751	691.669	691.854	7.31302	7.04953	7.49266	9	3	3	1	2		0.0752397	0.00407167	70032	126419	42160.2	40670.5	35588.4	7342.36	7696.93	26645.3	12247.9	0	41014.5	59341.1	109740	134055	119411	125791	34780.6	41560.6	50139.4	65240.7	44423.1	12347.8
335	coenzyme Q10	M863T9	863.135	863.12	863.141	8.96282	8.94065	9.00595	3	3	0	0	0		0.0752397	0.00407167	37377.1	217.385	74.5841	232.665	7611.8	226.789	51.0292	250.312	6329.24	0	31964.2	34086.5	46080.6	199.621	0	452.533	37.8796	53.0168	132.856	519.935	61.4051	116.655
336		M1030T6	1029.52	1029.46	1029.6	5.7764	5.69597	6.11216	3	3	0	0	0		0.0752397	0.00407167	97109.3	1061.72	1395.87	932.7	63953.4	573.071	354.217	590.353	5025.04	0	126329	141234	23765.4	1640.67	494.711	1049.79	999.989	1682.84	1504.79	288.015	1063.2	1446.88
337		M1072T6	1072.42	1072.41	1072.44	6.01278	5.89448	6.13107	2	2	0	0	0		0.0752397	0.00407167	80472.2	1893.37	1243.13	1366.41	84720.3	1145.54	576.044	360.427	7342.01	0	178174	27336	35907	2984.82	700.484	1994.81	579.961	1619.24	1530.18	1734.97	1349.57	1014.71
338		M1110T6	1109.55	1109.55	1109.55	5.65417	5.63234	5.67599	2	2	0	0	0		0.0752397	0.00407167	143439	944.912	1290.99	1256.14	13280.9	133.125	337.867	570.265	5742.56	0	142169	157309	130838	826.088	1088.78	919.867	916.95	1381.97	1574.06	979.346	1911.97	877.092
339	CoA(26:0(3OH[S]))	M1127T6	1126.54	1126.48	1126.56	6.16868	6.14088	6.22581	3	3	0	0	0		0.0752397	0.00407167	48210.3	1236.76	979.281	958.72	1282.45	501.32	402.019	185.617	2940.33	0	47690.1	49671.1	47269.6	832.045	1080.69	1797.56	826.979	675.666	1435.2	1039.07	746.464	1090.62
340		M232T7	232.246	232.199	232.254	6.6053	6.58236	6.65395	7	0	3	3	1		0.0769664	0.00409142	5798.74	20847.2	19914.3	17400.8	1479.16	2794.84	7223.41	3257.22	1826.77	0	7374.47	4440.14	5581.61	17764.4	23215.3	21561.9	22857	25201.8	11684	20350.6	17946.7	13905.1
341		M340T8	339.585	339.564	339.624	7.97003	7.90536	8.06754	6	0	3	3	0		0.0769664	0.00409142	60027.8	80805.2	63270.3	23619.8	10001.8	25728.3	38381	8307.41	13491.5	0	67235.5	48609.1	64238.8	52665.4	103125	86625.2	106812	48652	34346.4	31312.7	24736	14810.8
342		M567T6	566.633	566.624	566.641	6.41165	6.40678	6.41652	2	2	0	0	0		0.0769664	0.00409142	14280.8	1462.95	899.974	535.37	11205.9	1258.54	787.93	130.758	2415.28	0	3101.43	14228.1	25513	2900.58	928.042	560.222	322.227	580.168	1797.53	623.297	385.109	597.704
343	2E-decenoyl-CoA	M937T6	937.293	937.274	937.311	6.29064	6.17934	6.40193	2	2	0	0	0		0.0769664	0.00409142	27133.8	11880.9	10057.7	9670.03	19867.5	1776.06	2499.98	2377.78	3593.58	0	13862.7	17563.6	49975.1	13817.8	10328.7	11496.4	7429.41	10337.9	12405.8	8360.7	12414.7	8234.71
344		M1028T6	1028.44	1028.44	1028.46	5.6598	5.64227	5.74916	3	3	0	0	0		0.0769664	0.00409142	447064	1691.46	2022.9	1552.81	59804.7	753.653	459.06	182.4	11302.7	0	392607	437517	511068	2507.48	1545.34	1021.57	1570.86	2009.18	2488.67	1636.11	1343.63	1678.69
345		M1055T6	1055.44	1055.43	1055.44	6.12646	6.05474	6.19818	2	2	0	0	0		0.0769664	0.00409142	69019.4	1304.21	1895.57	1433.54	24888.2	984.927	429.81	548.618	5139.42	0	96695.4	61886.2	48476.7	2354.83	401.775	1156.03	1418.32	2252.15	2016.23	1580.24	1893.9	826.487
346		M728T12	728.045	728.045	728.045	11.8231	11.7481	11.898	2	2	0	0	0		0.0780265	0.00410321	30147.6	16.3309	34.9329	67.4096	3884.48	28.2859	30.7863	80.2273	3317.32	0	26399.4	29888.2	34155.3	0	0	48.9927	58.1057	46.693	0	0	46.0836	156.145
347		M339T7_2	339.448	339.376	339.523	6.58287	6.51887	7.02999	7	0	3	2	2		0.0787314	0.00411091	71060.9	36775.5	47138.2	68165.2	15601.3	10820.1	10148.9	27140	4727.77	0	58616.1	88563.7	66002.9	28845.8	49101.8	32378.9	35774.4	55299.4	50340.9	36868.3	85213.3	82414
348		M440T7	439.57	439.546	439.618	7.06314	6.88645	7.31104	8	0	3	3	2		0.0787314	0.00411091	35208.4	42374.5	48120.1	28983.7	9298.61	6159.98	12154.7	4970.83	2886.22	0	28091.8	31804	45729.5	35744.2	43459.2	47920.1	36848.1	46514.3	60997.8	26222.4	34722.2	26006.6
349		M561T10	560.877	560.873	560.958	9.5868	9.56422	9.58929	3	3	0	0	0		0.0789976	0.00411378	16419	39.3903	70.7287	80.2132	2460.26	36.7004	74.2123	83.9837	3519.38	0	14559.8	15488.4	19208.8	45.5497	0	72.6213	147.992	64.1938	0	0	73.1219	167.518
350		M228T7	228.181	228.164	228.19	6.62308	6.58756	6.63671	8	0	3	3	2		0.0823792	0.00414906	7916.53	56617.2	54379.2	57490.8	4172.98	4644.82	10541.6	13702.4	3682.06	0	3672.72	8062.01	12014.9	53098.9	54870.5	61882.1	66503.8	49249.9	47383.9	73287.3	48813.6	50371.3
351		M288T6	288.465	288.445	288.531	6.41488	6.37774	6.54426	4	0	1	3	0		0.0823792	0.00414906	17909	12915.9	23650.7	13193.2	2237.53	298.643	8537.87	3860.45	2578.73	0	15334.5	19008.9	19383.8	13106.2	13069.7	12571.7	13911.5	27195.1	29845.6	9687.95	12560.9	17330.8
352		M343T6	343.2	343.169	343.246	6.20325	6.16283	6.25346	4	0	2	1	1		0.0823792	0.00414906	39809.1	114758	59683.3	62243.7	37112.8	9146.99	6511.52	15869.9	4692.57	0	10561	27308.1	81558.3	118501	121440	104333	63394	63491.2	52164.6	43961.5	72466.8	70302.9
353		M380T7	379.577	379.547	379.608	7.11647	7.08844	7.1445	2	0	2	0	0		0.0823792	0.00414906	109840	49133.8	40029.1	40888.2	7482.85	19757.5	12264.4	14184.4	5796.6	0	101200	114225	114096	26868	55961.8	64571.7	26472.5	43260.7	50354.1	31598.8	57215.2	33850.5
354		M471T8	470.549	470.549	470.55	7.8388	7.83174	7.84587	2	2	0	0	0		0.0823792	0.00414906	19700.9	925.775	3434.43	3171.44	861.521	196.287	2504.44	2301.15	1745.58	0	19352.3	19068.3	20682.1	938.428	723.467	1115.43	669.19	4084.04	5550.07	636.41	3749.39	5128.51
355		M474T7	473.656	473.644	473.667	7.018	6.92296	7.11304	2	0	0	2	0		0.0823792	0.00414906	56520.8	13158.9	26272.6	16776.2	5609.44	1761.43	18473.3	10544.8	4592.07	0	50322.8	57990.9	61248.9	11485.9	12993.7	14997.1	4978.29	35835.1	38004.3	5868.49	26916.1	17544.1
356		M499T6	499.354	499.307	499.412	6.29063	6.03773	6.3526	3	3	0	0	0		0.0823792	0.00414906	67467.7	10552.2	13340.2	12345.5	34675.2	3775.21	1654.37	3068.79	10046.5	0	99295.3	72592.6	30515.3	14758.6	9439.99	7458.03	12224.9	12554.6	15241	13774.3	8822.8	14439.3
357		M556T7	555.74	555.732	555.752	6.93013	6.88579	7.28565	3	3	0	0	0		0.0823792	0.00414906	50439.9	9710.47	10896.5	7862.08	16784.6	118.731	5336.12	3094.68	3909.47	0	31944	54672.9	64702.7	9615.51	9672.31	9843.59	4749.36	13604	14336	4907.14	11079.7	7599.35
358		M652T7	651.935	651.923	651.946	7.34592	7.25009	7.44176	2	2	0	0	0		0.0823792	0.00414906	13529.8	1771.82	1765.63	1557.36	6079.44	433.937	1306.76	570.496	2379.88	0	20141.1	8180.22	12268	1338.81	1769.98	2206.68	275.876	2302.9	2718.12	938.732	2062.74	1670.6
359		M870T6	870.351	870.339	870.363	6.05431	6.00139	6.10723	2	2	0	0	0		0.0823792	0.00414906	162230	5168.25	4962.16	4991.25	142813	420.142	848.037	430.376	12232.7	0	302763	166686	17241.5	4729.5	5566.9	5208.37	5926.43	4627.67	4332.37	4800.74	4689.01	5484
360		M1026T6	1026.46	1026.44	1026.47	5.71392	5.68517	5.73095	3	3	0	0	0		0.0823792	0.00414906	1.9466e+06	1549.87	1351.23	1152.77	105777	536.558	553.647	350.119	57841.9	0	1.95271e+06	2.04919e+06	1.83791e+06	2142.55	1097.19	1409.86	902.464	1181.31	1969.93	1514.71	1127.77	815.816
361		M585T8	584.964	584.961	585.022	7.8859	7.8345	7.88667	3	3	0	0	0		0.0827103	0.00415239	30000	163.023	47.777	71.0489	7577.19	236.082	82.7522	25.7502	6287.95	0	28291.2	38285.7	23423.2	55.3183	0	433.75	0	0	143.331	75.375	94.3621	43.4097
362		M570T10	569.84	569.828	569.841	10.4847	10.4044	10.5451	3	3	0	0	0		0.0838768	0.00416395	26606.4	76.831	69.7615	123.185	7030.41	74.1362	72.7165	69.8963	3272.5	0	25238.1	20360.7	34220.4	147.941	0	82.5522	64.1739	0	145.111	192.658	124.024	52.8732
363		M605T9	604.938	604.911	604.947	9.32229	9.26165	9.33695	3	3	0	0	0		0.0853161	0.00417787	14553.1	74.1574	60.2479	63.9256	2151.06	128.444	18.1182	29.1386	2580.66	0	12078.1	15972.3	15608.8	0	0	222.472	42.42	59.6805	78.6431	64.6032	34.4541	92.7195
364	Methionine	M150T7	150.254	150.188	150.261	6.76384	6.67739	7.20512	3	3	0	0	0		0.0861896	0.00418613	32774.7	55473.4	56047	58859.9	10487.1	9756.42	3760.77	3291.41	5137.66	0	20689.9	39485.8	38148.5	65764.9	54296.4	46358.8	52038.7	56604.2	59498	55408.6	61963.9	59207.3
365		M218T7	218.204	218.156	218.245	6.60755	6.56255	6.63214	8	0	2	3	3		0.0861896	0.00418613	13357.1	64960.1	68869.1	61447.2	4368.45	28858.7	4996.09	27762.5	3291.22	0	9697.45	18193.3	12180.4	59243	96249.4	39387.7	74228	64339.7	68039.6	47005.6	93453.8	43882.2
366		M246T7	246.263	246.262	246.272	6.82008	6.7745	6.87209	3	0	0	2	1		0.0861896	0.00418613	8982.89	17803.3	66158.9	73183.5	814.871	1672.22	47058.1	53900.4	4657.42	0	9804.77	8175.22	8968.69	16220	17637.8	19552.1	12369.5	86384	99723.3	14387.3	84903.8	120260
367	taurine	M124T6	124.133	124.126	124.173	6.46016	6.41978	6.54947	12	3	3	3	3		0.0861896	0.00418613	46449.2	73885.1	49095.5	62759.6	18812.4	7290.24	1543.87	10236.8	5278.34	0	37846.2	33476.4	68024.9	67287.7	81711.9	72655.6	47973.8	48456.4	50856.3	51644	64835.5	71799.3
368		M285T7_1	284.562	284.485	284.566	6.56917	6.49031	6.61743	3	2	0	1	0		0.0861896	0.00418613	79519.4	7110.66	8592.51	7900.98	29205.4	564.302	2246.61	3346.35	9024.34	0	47085.3	87737.7	103735	6620.53	7727.57	6983.89	6222.22	10690.6	8864.66	4050.14	10102.7	9550.11
369		M295T7	295.443	295.428	295.515	6.90627	6.82008	7.33952	6	0	2	2	2		0.0861896	0.00418613	64755.5	36238.4	34201	41011.7	6109.41	6466.55	9536.39	14772.3	4716.04	0	60588.1	71768.7	61909.7	40866.5	38999	28849.7	24171.6	35278.5	43152.9	23967.1	50111.3	48956.8
370		M322T7	321.54	321.399	321.554	6.95028	6.58769	7.18196	8	0	3	3	2		0.0861896	0.00418613	205834	76428.5	71240.8	92942.4	53881.6	3266.55	41148.9	46569.2	13016.1	0	145231	248327	223945	73372.4	76042	79871.1	27944.9	75937.8	109840	45023.3	138033	95771
371	Tetracosanoic acid	M368T7	367.538	367.483	367.546	6.96724	6.73002	7.13045	7	0	3	2	2		0.0861896	0.00418613	139056	79981	68920.6	63235.4	20432.2	3631.32	30342	23708.4	7562.16	0	116183	145483	155502	80103.3	76290	83549.6	35761.7	75701.9	95298.2	38697.9	86017	64991.2
372		M372T7	371.547	371.527	371.627	7.06378	6.906	7.23275	12	3	3	3	3		0.0861896	0.00418613	300448	92136.4	74686.2	71456	112536	7415.65	27483.2	30277.7	36181.5	0	360850	170607	369886	84024.7	98567.6	93816.9	45025.3	79744.5	99288.9	46621.6	105185	62561.8
373		M378T7	377.622	377.615	377.629	6.9974	6.90604	7.08876	2	0	0	2	0		0.0861896	0.00418613	47756.3	21126	20644.3	19721.6	7724.31	1968.23	13233.6	10959.3	4552.23	0	45980.8	41074.3	56213.7	23326.2	20519.1	19532.6	5840.68	24764.6	31327.6	7071.39	25755.1	26338.3
374		M406T7	405.623	405.572	405.64	6.92577	6.88209	6.96738	5	0	2	2	1		0.0861896	0.00418613	94802.3	49549.4	41301.2	46146.5	6656.98	5202.13	13900.3	18093.3	4756.86	0	87455.2	100433	96518.6	43590.4	51873.2	53184.6	26679.3	42878.9	54345.3	28836.8	64932.9	44669.9
375		M431T6	431.359	431.354	431.364	6.17197	6.08064	6.2633	2	2	0	0	0		0.0861896	0.00418613	157982	24026.6	20981.2	22818	164612	3570.13	9317.26	2416.28	12794.7	0	344622	95824	33499.4	26820.3	25255	20004.4	13618.4	17868.9	31456.2	20437.9	22747.2	25268.9
376		M436T7	435.597	435.552	435.635	6.74467	6.57519	7.1017	4	2	0	1	1		0.0861896	0.00418613	92375.2	26696.6	30205.9	27988.9	40860.3	2424.27	6796.8	4195	8311.61	0	82269.3	57516.3	137340	27064.2	28916.1	24109.5	27483.4	37941.8	25192.3	23233.7	29567.1	31165.9
377		M464T7	463.659	463.649	463.67	7.12158	6.91834	7.32481	2	2	0	0	0		0.0861896	0.00418613	70757.8	22762	28540.9	22732.3	13008.4	2047.29	15640.7	8923.29	4088.79	0	56588.8	82160.7	73523.8	22398.7	24966.6	20920.7	10981.6	33662.1	40979	14299.2	32076	21821.7
378		M478T7	477.718	477.714	477.746	7.14349	7.01678	7.27822	3	2	0	1	0		0.0861896	0.00418613	49516.5	9479.44	13945.3	9441.16	3954.3	1048.64	9802.29	4911.48	4194.95	0	53965.5	48181.5	46402.5	9458.07	10538.6	8441.65	2825.6	17675.3	21335.1	4143.96	13844	10335.5
379		M504T7	503.659	503.575	503.666	6.96987	6.71227	7.23698	4	3	0	1	0		0.0861896	0.00418613	70013.8	9098.47	23501.9	19690.1	5090.52	1251.06	19906.5	13908.3	4682.13	0	65541.2	68947.1	75553.2	9589.43	10029.6	7676.4	3444.76	23806.6	43254.2	3771.69	29492	25806.6
380		M542T8	541.54	541.476	541.557	8.0496	7.83872	8.25127	6	3	0	2	1		0.0861896	0.00418613	62674.2	458.225	77874.6	25790.9	5363.75	332.436	67026.8	19479.7	16823.6	0	68862.2	59354.2	59806.2	474.25	118.066	782.358	553.141	119474	113597	4810.24	29258.7	43303.8
381		M564T7	563.892	563.856	563.937	7.33629	7.17787	7.49354	5	2	1	2	0		0.0861896	0.00418613	73241.4	20537.7	25111.4	22779.8	25073	4044.36	13392	19754	12933.3	0	51100.7	100467	68156.3	17573.4	25145	18894.8	40530.2	16382.2	18421.8	45073	15814.1	7452.31
382		M574T8	573.759	573.753	573.765	7.59256	7.54405	7.64108	2	2	0	0	0		0.0861896	0.00418613	29523.3	2060.79	4731.96	4682.21	5645.57	546.37	3587.02	3736.4	2989.68	0	23552.8	30241.9	34775.2	2218.96	1452.78	2510.62	1077.25	4871.4	8247.23	748.128	8183.18	5115.32
383		M581T6	581.467	581.441	581.49	6.33659	6.03773	6.45712	3	3	0	0	0		0.0861896	0.00418613	33969.4	1937.8	2015.15	1985.68	23567.8	296.382	516.075	1333.08	3266.07	0	61177.1	19868.6	20862.4	2279.84	1776.74	1756.83	1796.66	2604.53	1644.25	1384.13	3513.52	1059.39
384		M592T11	591.905	591.876	591.934	11.1013	11.0147	11.1878	2	2	0	0	0		0.0861896	0.00418613	36979.9	615.798	440.803	428.753	4813.19	464.495	139.981	92.4804	3332.53	0	41811.5	36942.9	32185.3	1088.43	159.895	599.068	514.4	528.633	279.375	334.946	431.467	519.847
385		M637T7	636.862	636.859	636.952	7.41387	7.19415	7.43328	3	3	0	0	0		0.0861896	0.00418613	29643	8241.77	7503.47	5665.17	7348.97	2366.85	7005.68	3848.8	4217.1	0	30782.7	21790.7	36355.5	5532.33	9906.63	9286.34	717.212	7083.52	14709.7	1224.16	8031.59	7739.77
386		M768T7	767.91	767.859	767.961	6.9814	6.96926	6.99353	2	2	0	0	0		0.0861896	0.00418613	23058.4	6087	6074.82	5228.09	11479.8	571.446	2059.97	1989.68	3503.57	0	19127.9	14060.1	35987.3	5427.24	6426.08	6407.69	4300.76	5589.61	8334.08	3278.1	7255.21	5150.96
387		M769T12	769.032	768.994	769.051	11.7141	11.5079	11.7355	3	3	0	0	0		0.0861896	0.00418613	69797.3	835.187	1159.02	1333.26	12792.6	528.376	491.743	1079.44	10277.5	0	55072.4	76142	78177.3	736.362	363.201	1406	709.999	1684.52	1082.53	2353.92	203.356	1442.5
388		M1041T6	1041.42	1041.38	1041.43	6.13107	6.1158	6.1524	3	3	0	0	0		0.0861896	0.00418613	1.22317e+06	1426.27	1550.58	1375.44	20221.4	1073.78	102.596	843.126	62730.8	0	1.21946e+06	1.20506e+06	1.24499e+06	2602.71	498.931	1177.18	1449.79	1547.06	1654.89	2347.31	939.131	839.875
389		M1109T6	1108.54	1108.52	1108.56	5.67253	5.62307	5.72199	2	2	0	0	0		0.0861896	0.00418613	139986	926.548	830.314	1217.07	38633.2	550.792	541.662	300.504	5171.32	0	151806	171329	96824.1	1458.87	961.802	358.976	1231.6	214.19	1045.15	948.305	1161.37	1541.52
390		M701T9	700.972	700.96	701.031	9.13805	9.0807	9.19575	3	3	0	0	0		0.0906466	0.00427691	52630.1	65.6728	46.6096	90.1024	28869.5	57.5958	44.8922	91.8465	9677.43	0	19344.7	67688.4	70857.2	107.597	0	89.4215	89.5605	50.2683	0	0	86.7082	183.599
391		M111T7	111.144	111.086	111.238	6.78992	6.72079	7.06355	10	1	3	3	3		0.0922251	0.00430783	36839.5	124579	119663	112029	20821.9	17245	5815.54	20239.4	4815.45	0	19562.1	30998.1	59958.2	107597	124063	142076	113294	121004	124691	113679	131393	91015.4
392		M136T6	136.207	136.188	136.244	6.40977	6.19359	6.82447	4	2	2	0	0		0.0922251	0.00430783	69508.5	35399.3	24355.3	22907.2	76483.5	8052.45	1136.36	1212.76	8081.74	0	27301.1	157796	23428.7	26731.9	36817.8	42648.3	23044.9	25069	24952	23792.7	23404.1	21525
393		M319T7	319.456	319.429	319.467	6.83792	6.78673	7.08744	12	3	3	3	3		0.0922251	0.00430783	276603	150421	123175	133502	68526.5	11468.8	41408.7	28947	14871.6	0	202431	337559	289819	137584	159658	154021	79264.5	128743	161519	102616	160011	137881
394		M339T8	338.568	338.546	338.628	7.98695	7.75036	8.27058	12	3	3	3	3		0.0922251	0.00430783	173869	325185	290763	118843	36643.6	111997	216418	51228.4	49792.6	0	194283	131565	195759	195866	388933	390757	539330	188787	144172	162858	131061	62610.2
395		M361T8	360.576	360.552	360.626	7.91941	7.48698	8.25127	12	3	3	3	3		0.0922251	0.00430783	250272	151955	151215	93411.7	50423.3	12020.1	91347.7	32624	31456.8	0	299178	198458	253179	164808	140992	150066	254351	118793	80500.3	124044	97084.2	59106.8
396		M1027T6	1027.45	1027.44	1027.51	5.72199	5.71392	6.12444	3	3	0	0	0		0.0922251	0.00430783	1.20056e+06	1465.54	1617.65	1854.29	533909	436.953	533.934	663.135	28084.7	0	708612	1.76832e+06	1.12473e+06	1610.57	974.506	1811.53	1285.92	1333.45	2233.57	2579.35	1705	1278.53
397	CoA(26:0(3Ke))	M1068T6	1068.43	1068.4	1068.46	6.09307	5.89452	6.29162	2	2	0	0	0		0.0922251	0.00430783	106906	2872.55	2537.74	2544.92	49870.6	254.444	1209.36	928.403	6567.89	0	50359.2	125750	144609	3034.93	2579.31	3003.42	1236.01	2750.82	3626.4	2010.4	3616.95	2007.42
398		M1124T6	1124.46	1124.45	1124.46	6.19271	6.14088	6.24455	2	2	0	0	0		0.0922251	0.00430783	54342.3	1101.25	1011.44	880.897	6014.59	497.505	420.989	583.529	4725.45	0	57438.9	47410.3	58177.6	1662.72	925.754	715.27	1335.55	1163.14	535.619	276.835	1441.46	924.397
399		M138T7	138.095	138.08	138.234	6.56421	6.52306	6.90895	9	3	2	2	2		0.0943258	0.00434804	35202.1	27704.3	24266	22602.8	6281.96	1993.35	7100.56	3851.12	2773.67	0	30413.2	32878.1	42314.9	25779.2	29759.5	27574.4	31157.6	24666.9	16973.5	26069.6	18457.5	23281.3
400		M162T8	162.278	162.259	162.326	7.90196	7.87589	7.91088	3	3	0	0	0		0.0943258	0.00434804	111277	1658.75	1589.3	1594.31	33882.2	798.014	830.614	345.094	20717.6	0	114768	75784.9	143279	999.155	1431.31	2545.8	2546.65	1060.39	1160.84	1945.92	1580.87	1256.13
401		M316T6	316.473	316.469	316.52	6.22704	6.22682	6.29373	3	0	0	1	2		0.0943258	0.00434804	4848.34	103052	100757	97636.4	1966.63	13055.6	9489.68	11748.7	5584.63	0	2823.31	6750.84	4970.86	89736.5	103587	115831	98960.2	92294.4	111017	91688.1	111170	90051.4
402		M373T7	372.557	372.448	372.57	7.14292	6.97478	7.59427	6	1	2	2	1		0.0943258	0.00434804	68513.3	32026.8	26641.2	27125.4	15586	2524.66	11054.7	13484.9	6512.88	0	66781.6	53865.4	84892.9	29348.4	32369.3	34362.8	14373.3	35829.7	29720.7	15268.4	24313.2	41794.6
403		M492T7	491.655	491.652	491.736	7.03294	6.94902	7.23698	4	3	0	1	0		0.0943258	0.00434804	67495.1	13866.7	13682.7	13797.9	10955.3	1805.42	7869.14	6644.33	5384.74	0	56640.6	67296.1	78548.6	12513	15916.5	13170.4	4658.76	17272.8	19116.5	6840.59	20077.3	14476
404		M668T7	667.848	667.848	667.849	7.20955	7.00986	7.40925	2	2	0	0	0		0.0943258	0.00434804	30868.7	4150.23	3765.29	3029.68	4620.25	1064.56	2627.66	2027.68	3516.2	0	28506.2	36192.5	27907.3	2974.53	4427.3	5048.86	752.071	4963.7	5580.08	1036.38	5090.08	2962.59
405		M689T10	688.963	688.945	688.982	10.0916	10.0454	10.1377	2	2	0	0	0		0.0943258	0.00434804	18887.3	100.506	166.325	120.222	9455.02	20.7127	160.251	52.6318	3503.89	0	12504.4	14407.9	29749.5	117.013	107.24	77.264	101.99	48.2386	348.747	155.927	144.961	59.779
406		M749T11	748.965	748.915	748.969	10.739	10.6233	10.7755	3	3	0	0	0		0.0943258	0.00434804	101745	261.077	173.744	202.96	62485	239.358	113.356	192.389	16724.1	0	90901.5	45391	168942	97.7302	149.668	535.832	43.1924	230.837	247.201	421.699	59.998	127.184
407		M871T6	871.371	871.325	871.418	5.96533	5.84143	6.08924	2	2	0	0	0		0.0943258	0.00434804	125107	8612.08	7362.06	7200.96	98181.1	2694.56	422.516	1296.56	8297.9	0	214704	140465	20152.2	11685.5	7494.95	6655.76	7838.5	7214.77	7032.9	7888.94	5705.42	8008.53
408		M1024T6	1024.46	1024.45	1024.53	5.72199	5.68517	5.96302	3	3	0	0	0		0.0943258	0.00434804	3.06648e+06	1922.44	1818.03	2333.83	961208	341.757	424.925	1715.6	107686	0	2.85743e+06	2.227e+06	4.11501e+06	2292.82	1619.3	1855.19	1453.34	2284.65	1716.11	4166.91	766.805	2067.77
409		M1039T6	1039.44	1039.44	1039.45	5.64146	5.6139	5.66902	2	2	0	0	0		0.0943258	0.00434804	456056	1734.49	1589.38	1559.8	185412	588.674	309.348	95.4504	18872	0	506004	611378	250786	1833.81	1102.47	2267.18	1298.17	1555.84	1914.13	1657.16	1466.38	1555.85
410		M539T10	538.891	538.854	538.928	9.59175	9.58029	9.60321	2	2	0	0	0		0.0970743	0.00439907	37996	106.372	111.268	105.848	16227.7	109.388	101.151	139.665	8891.39	0	19258	47419.1	47310.9	218.545	100.572	0	197.662	0	136.141	53.3989	0	264.145
411		M123T5	122.989	122.972	123.01	5.33732	5.08743	5.40113	4	0	0	2	2		0.0986657	0.00442784	65904.9	207002	240789	185423	17260.9	17811.7	95008	55222.2	9240.5	0	83551.7	49057.7	65105.2	227130	200599	193276	199597	173329	349442	223210	211011	122048
412		M289T7	289.462	289.433	289.536	6.85097	6.78531	6.92258	11	2	3	3	3		0.0986657	0.00442784	348478	367926	223897	236825	107753	26967.4	68169.7	76165.4	24740	0	258132	467739	319563	349447	355459	398871	151315	233805	286570	200670	324334	185471
413		M336T7	335.536	335.529	335.603	6.95774	6.81771	7.21275	7	0	3	2	2		0.0986657	0.00442784	122276	59102.6	62690.5	61418.5	24409.7	24988	26659.5	22716.5	6787.61	0	96362.1	144834	125630	76852	69928.6	30527.1	34897.6	65124.2	88049.7	39055	84472.3	60728.3
414		M339T7_1	338.508	338.399	338.542	6.90645	6.52508	6.95391	4	3	0	0	1		0.0986657	0.00442784	174972	57644.8	52791.8	48677.5	59235.9	4507.7	15876.4	18664.1	12222	0	148674	242804	133438	54706.3	62834.7	55393.5	35650.1	55734	66991.3	37257.6	70215.8	38559
415		M366T7	365.531	365.472	365.545	6.93272	6.73158	7.20261	8	0	3	3	2		0.0986657	0.00442784	160273	85126.9	79158.3	83468	18279.5	12815.7	31510.9	33070.8	7890.28	0	139169	170519	171132	86980.9	71485.1	96914.6	51331	72770	113374	48068.6	113571	88764.4
416	phosphatidylserine	M386T7	385.556	385.531	385.608	6.99174	6.90788	7.11706	5	0	1	2	2		0.0986657	0.00442784	59286.4	28018.1	24952.6	28479.5	2407.98	6259.88	14760	12574.3	3807.96	0	56967.3	59117.4	61774.4	25837.3	35076.7	23140.3	15055.1	17885.3	41917.4	14158	37709.8	33570.6
417		M476T7	475.667	475.649	475.731	7.05907	6.91469	7.22172	4	3	0	1	0		0.0986657	0.00442784	106963	23154	21678.8	20400.3	9305.13	3904.37	12050.6	9670.12	7301.96	0	96897.9	115252	108738	18921.7	23924.9	26615.5	7766.72	28871.7	28398.1	10815.1	30153.1	20232.8
418		M531T7	530.663	530.655	530.671	7.34955	7.3487	7.35041	2	2	0	0	0		0.0986657	0.00442784	16209.5	1083.14	1276.54	1339.33	5807.12	247.761	668.707	947.521	3315.7	0	18528	9601.27	20499.2	839.691	1335	1074.74	601.767	1288.85	1939.01	438.905	2327.8	1251.29
419		M723T9	722.948	722.938	722.957	9.25851	9.24655	9.27046	2	2	0	0	0		0.0986657	0.00442784	123628	9697.73	11131.6	9533.3	21980.6	1746.64	2475	1523.79	13315.9	0	100803	144654	125427	9807.79	7898.66	11386.7	13988.5	9767.8	9638.45	10147.4	10654.2	7798.27
420		M1038T6	1038.43	1038.38	1038.43	5.6045	5.59397	5.69326	3	3	0	0	0		0.0986657	0.00442784	533055	1193.57	1151.93	1084.85	170248	657.546	211.978	278.635	23467.7	0	518135	710272	370759	1854.65	539.616	1186.45	1221.55	1320.35	913.901	1074.84	1368.35	811.353
421	Arachidonoyl-CoA	M1117T6	1117.46	1117.46	1117.46	5.66437	5.58617	5.74257	2	2	0	0	0		0.0986657	0.00442784	110189	1398.16	1756.64	1422.91	68369.5	306.885	851.494	564.192	5821.62	0	101228	182597	46742	1588.94	1044.16	1561.38	1057.45	2704.9	1507.58	1585.66	795.231	1887.84
422		M271T7	271.342	271.282	271.36	6.59577	6.51544	6.69085	9	0	3	3	3		0.100907	0.00450197	175461	138442	100791	129842	15689.2	23500.3	30155.5	47285.1	8900.5	0	157353	184051	184980	114798	138733	161796	67401.6	108930	126042	76402	166259	146864
423		M506T7	505.662	505.576	505.727	7.01621	6.9618	7.09826	4	3	1	0	0		0.100907	0.00450197	54292.2	17914.3	30546.3	26710.6	11099.2	2751.16	20640.5	18253.4	4076.27	0	41956.2	63470.1	57450.4	16633	21072.4	16037.4	6727.63	41727.7	43183.7	5638.28	37638.1	36855.4
424		M194T7	194.323	194.173	194.346	6.50648	6.40577	6.68295	9	0	3	3	3		0.103197	0.00457683	32769.7	79056.7	64498.3	52403.7	2536.11	27822.1	1668.08	18133.4	5236.53	0	29850.6	34432.2	34026.3	68692.2	110573	57904.5	62965.2	64255.1	66274.6	31811.8	59413.6	65985.8
425	ribose 5-phosphate	M230T7	230.313	230.18	230.362	6.58383	6.42312	6.61733	5	0	2	2	1		0.103197	0.00457683	7019.99	26925.1	16746.4	12277.3	2941.21	13506.5	4208.3	6347.35	2957.44	0	3906.89	7400.9	9752.2	11666	37346.6	31762.5	11901.4	18845.6	19492.1	5287.02	13864.4	17680.5
426		M268T7	268.355	268.347	268.373	6.65455	6.58756	6.70709	8	0	3	2	3		0.103197	0.00457683	24073.3	32917.7	26002.5	27731.1	6677.48	2973.82	1897.31	607.088	8131.35	0	31452.2	22321.3	18446.5	29773.4	35685	33294.7	27186.3	27007	23814.1	28096.4	28066.7	27030.3
427		M283T7_1	282.536	282.469	282.565	7.43534	7.30046	7.60946	10	1	3	3	3		0.107927	0.00476425	227608	412313	526152	358616	63527.2	38305.5	162935	141755	52630	0	178092	299236	205496	396547	455986	384407	707798	477773	392886	522148	270736	282965
428		M354T7	353.556	353.507	353.66	7.04099	6.89299	7.32922	12	3	3	3	3		0.107927	0.00476425	5.66433e+06	2.60227e+06	1.76013e+06	1.03097e+06	4.27936e+06	122412	472086	278727	700828	0	9.75346e+06	1.21723e+06	6.02229e+06	2.4616e+06	2.66061e+06	2.6846e+06	1.26352e+06	1.81374e+06	2.20311e+06	1.03386e+06	1.30825e+06	750818
429	betaine	M118T7	118.173	118.16	118.185	6.69544	6.56255	7.16506	5	3	0	1	1		0.118017	0.00516468	89584.5	53462.1	49671.7	53053.9	13269.6	4508.43	5026.63	23005.6	7175.56	0	76769.2	88718.4	103266	57291.8	54601	48493.4	50892.1	44147.2	53975.7	79613.6	40217.9	39330.3
430		M534T7	533.75	533.739	533.8	7.03205	6.96926	7.03913	3	3	0	0	0		0.120677	0.00526909	52185.3	17843.7	23807	15003.7	23324.7	1559.73	13132.1	6752.77	3832.95	0	59515.7	26076	70964.4	16052	18898.2	18581	9195.55	27601.3	34624.2	8956.11	22290.1	13764.8
431		M152T6	152.181	152.17	152.216	6.485	6.40402	6.54146	8	0	3	3	2		0.123394	0.00537525	17564.1	30344.8	32278.4	24325	7304.51	6404.99	4950.96	4917.81	2556.05	0	11872.9	25800.7	15018.6	23558.2	31192.5	36283.7	37898.6	30375.1	28561.5	29534.7	23677	19763.4
432		M190T6	190.191	190.154	190.234	6.49827	6.44879	6.66053	10	1	3	3	3		0.123394	0.00537525	74082.1	89802.3	61171.4	75240.3	16069.4	14419.3	2372.36	13638.2	4564.32	0	55538.4	82784.2	83923.7	73586.5	94638.9	101182	58650.6	63360.4	61503.2	68828.7	65989.4	90902.7
433		M234T7	234.257	234.2	234.265	6.5523	6.4787	6.61733	9	0	3	3	3		0.129003	0.00559289	36327.8	25610.1	19079.7	24986.1	12476	4714.45	5883.01	5820.48	2496.38	0	25856.8	32994.7	50131.9	23427.3	31020.3	22382.6	22087.8	22850.3	12300.8	18324.7	27544.2	29089.4
434		M285T6	285.147	285.132	285.165	6.1607	6.05282	6.22171	9	0	3	3	3		0.129003	0.00559289	69204	203611	185523	111327	43602.3	4445.85	81950.2	20719.8	10478.7	0	44843.7	119543	43225.4	200685	208727	201421	90956.3	235756	229856	134559	104659	94761.4
435		M543T8	542.558	542.501	542.567	8.19192	7.87385	8.23109	5	3	0	2	0		0.129003	0.00559289	34902.7	77.2968	36132.3	2915.75	4297.36	70.6787	31276.7	2221.31	8855.66	0	35243.6	30445.1	39019.5	93.2652	0	138.625	84.5461	52244.3	56068	383.709	3827.11	4536.43
436		M285T7_2	285.449	285.428	285.534	6.95147	6.79201	7.14058	6	0	2	2	2		0.131898	0.0057044	55174.3	24144.3	25406.2	33540.5	12199.9	7287.65	13938.8	18210.6	4520.52	0	41261.3	60218	64043.7	26296.8	16022.9	30113.3	9949.49	29247.8	37021.3	12519.5	44516.6	43585.2
437		M394T7	393.589	393.555	393.624	7.10627	6.85361	7.40388	6	0	2	2	2		0.134854	0.00581772	108794	48074.7	53795.1	66984	15221.5	6564.74	28465.3	38955.6	5752.06	0	91495.2	114746	120139	54276.5	41199	48748.6	33131.3	41990.5	86263.7	40790.2	111750	48411.5
438		M138T8	138.246	138.152	138.261	7.93407	7.46543	7.96106	5	3	2	0	0		0.147321	0.00628942	46431.4	52505	2944.49	1619.67	5061.46	45839.9	1757	375.997	4993.49	0	40597.3	49047	49649.8	1526.57	90331.2	65657.1	2662.05	1345.82	4825.6	1926.02	1200.06	1732.93
439		M151T6	151.154	151.08	151.192	6.49206	6.08739	6.51534	9	0	3	3	3		0.147321	0.00628942	88763.4	155778	187772	130879	34055.9	69982.2	48743.8	13788.6	9550.38	0	52599.7	93468.2	120222	76193.1	207704	183436	237384	139945	185986	119320	127176	146141
440		M240T7_2	240.376	240.37	240.44	7.34004	7.15946	7.47368	4	0	2	2	0		0.147321	0.00628942	97320.5	94099.3	58045.8	73917.7	20595.7	11348.9	24255.2	10687.3	7148.83	0	75683.6	116687	99591	82129.3	104703	95465.1	49065.5	85510.5	39561.5	66620.5	86185	68947.7
441		M245T7	245.277	245.207	245.346	6.64205	6.53471	6.86306	7	0	3	2	2		0.147321	0.00628942	37893.4	29850.4	74113.3	86391.7	3432.32	13217.9	47403.9	41558.5	4797.51	0	36662.5	41771.4	35246.2	33895.8	15082.6	40572.8	37867.3	56714.4	127758	38475.7	108079	112621
442		M273T8	273.433	273.413	273.439	8.38863	8.37225	8.4121	3	0	2	1	0		0.147321	0.00628942	22305.1	19225.9	11849.3	5719.58	6562.56	6260.06	11971.5	3909.64	4508.85	0	28488	23007.7	15419.5	12206.1	21242.4	24229.2	25561	6512.12	3474.62	10199.5	3962.42	2996.83
443		M537T8	536.569	536.543	536.668	8.18366	7.89736	8.2609	5	3	0	2	0		0.153588	0.00652285	16578.3	183.903	35402.7	2578.07	2350.13	268.494	31634.4	1244.83	7279.62	0	16265.1	14400.6	19069.4	0	59.6985	492.011	0	60896.4	45311.7	1146.97	3410.1	3177.14
444		M343T7	343.417	343.334	343.448	6.90604	6.74591	7.04364	7	0	3	2	2		0.153956	0.00653648	89019.3	65564.1	46401.2	47035.9	11123.8	22682.8	22908.4	27566.4	5959.54	0	81278	84013.6	101766	48810.3	56505.6	91376.4	20562.1	54416.5	64224.9	16339	69676.9	55091.8
445		M416T7	415.587	415.57	415.65	7.1445	6.9594	7.47533	5	0	3	1	1		0.153956	0.00653648	76160.5	52595.8	44135.4	43814.7	15401.6	11015.7	7019.58	20169.7	5257.2	0	59105.2	80323.8	89052.6	41841.6	63855.6	52090.2	37339.6	43707.5	51359.2	36994.7	66510.2	27939.1
446		M280T7	280.436	280.38	280.466	7.11304	6.88395	7.58664	13	3	3	3	3		0.160872	0.00679956	144349	190508	216164	160492	29738.1	12981.8	26416.8	68893.6	13507.3	0	114349	173818	144880	175522	198301	197702	243222	214832	190438	202095	198413	80969.4
447		M680T7	679.9	679.84	679.931	7.18683	6.95772	7.46658	4	0	2	2	0		0.160872	0.00679956	50018.3	15746.5	26301.3	19760.8	16619.2	2457.97	21582.7	9649.21	4579.81	0	40388.7	40457.8	69208.6	18468.7	13689.7	15081.1	3969.44	27887	47047.5	9728.14	28974.3	20580.1
448	L-Carnitine	M159T6	159.057	159.044	159.178	5.85991	5.24573	6.38162	14	3	3	3	3		0.171797	0.00721536	812622	1.16164e+06	1.21751e+06	498592	393959	438033	145874	251386	36809.3	0	1.23587e+06	745405	456597	1.56155e+06	1.22988e+06	693490	1.06185e+06	1.23959e+06	1.35108e+06	268939	767170	459665
449		M363T6_1	363.279	363.273	363.357	5.52961	5.44154	5.67563	4	0	2	2	0		0.182096	0.00760254	38046.4	159962	144193	127968	65898.3	44062.8	50191.2	1132.34	14154.4	0	114139	0	0	166343	113057	200486	89512.7	154898	188168	129271	127217	127418
450		M518T7	517.656	517.649	517.717	7.1386	6.92397	7.23698	4	3	0	1	0		0.183415	0.00765181	88791.5	45406.4	60385.7	39366.4	13794.3	2736.4	39735.4	16951.3	6240.29	0	73144.6	94033.6	99196.2	42987.9	48376.6	44854.6	21077.7	59544.2	100535	23322.4	57098.6	37678.1
451		M634T7	633.8	633.765	633.836	7.03056	7.01687	7.04425	2	2	0	0	0		0.183415	0.00765181	36002	19865.9	29115.4	17896.1	5861.03	2026.79	26276.6	11911.9	4701.36	0	29275.6	40012.2	38718.2	19351.8	22100.2	18145.7	4637.91	25826.8	56881.6	4324.07	26617.2	22746.9
452		M200T7	200.224	200.182	200.251	6.55356	6.34171	6.58287	9	0	3	3	3		0.187449	0.00780196	79767.8	86862.1	118224	88143.4	12366.2	22516	11818.5	28675.5	5968.62	0	87844.3	65531.5	85927.6	112716	76310.8	71559.3	128072	121483	105118	95478.5	112439	56512.7
453		M350T7	349.536	349.532	349.548	6.94645	6.86306	7.01401	4	0	1	2	1		0.187449	0.00780196	113092	63561.9	68155.9	70697.7	23942.9	3345.38	28297.7	30076.8	5659.6	0	85800.9	130565	122910	67051.9	63251	60382.9	36985	92229.1	75253.4	42738.8	102519	66835
454		M612T8	611.634	611.632	611.636	8.16621	8.15335	8.17908	2	0	0	2	0		0.191565	0.00795448	2122.14	116.813	15530.2	4934.82	453.748	120.744	13411.6	4624.73	4270.62	0	1628.11	2218.04	2520.27	109.301	0	241.137	53.011	22805.7	23731.9	692.717	9865.06	4246.68
455		M616T8	615.604	615.568	615.64	8.14291	8.13794	8.14787	2	0	0	2	0		0.191565	0.00795448	2212.42	320.416	25211.9	14614.7	278.224	181.409	21776.5	13353.4	8194.84	0	1938.42	2494.68	2204.17	110.944	425.683	424.621	155.755	39572.3	35907.6	1447.53	28146.9	14249.6
456		M219T6	219.226	219.19	219.234	6.43956	6.39573	6.49206	9	0	3	3	3		0.200051	0.00827049	194874	181173	135846	142932	22198.7	54612.3	6438.11	10035.5	16194.5	0	169253	207019	208350	118666	219648	205204	129090	136537	141910	132506	152525	143766
457		M262T7	262.34	262.259	262.347	6.61015	6.57872	6.65191	8	0	3	3	2		0.200051	0.00827049	35233.3	23602.6	23813.3	21094.4	7997.92	1989.18	3423.78	5634.31	2969.16	0	26957.8	42921.2	35821	22319.8	25894	22593.9	20170.1	24305.2	26964.5	20305.9	15895.8	27081.4
458		M233T6	233.181	233.169	233.25	6.48302	6.35857	6.5674	9	0	3	3	3		0.208885	0.00859884	45830.1	70124.5	71951.9	73733	14311.3	7590.18	13568.3	18358.5	4457.72	0	43337.5	32929	61224	70017.6	77767.5	62588.3	85666.7	58535	71654	56071.1	72411	92716.7
459	1,3-bisphosphoglycerate	M263T7	263.348	263.295	263.369	6.52805	6.48252	6.58259	5	0	2	1	2		0.21808	0.00893762	34300.7	24318.5	51576.5	106469	2385.19	8931.37	21846.6	67685.8	4381.98	0	31673.8	34897.4	36330.9	18250.3	20130.9	34574.3	27406.4	57406.3	69916.8	28670.6	151843	138893
460		M229T7	229.348	229.343	229.358	6.85679	6.78325	6.87209	3	0	0	2	1		0.21808	0.00893762	168999	23238.7	110950	104025	25558	413.311	81314.2	72806.5	7790.69	0	142657	193693	170646	22923	23086.5	23706.5	17458	150180	165211	21688.7	130482	159903
461		M267T7	267.417	267.37	267.441	7.46599	7.41417	7.55247	8	0	3	2	3		0.21808	0.00893762	106475	93953.3	89584.6	52837.9	36810.9	5933.93	55159.4	14817	10137.7	0	69081.4	142674	107670	89220.2	100611	92029.2	152633	65887.4	50233.6	69647.6	41672.6	47193.4
462		M272T6	272.348	272.334	272.451	6.39499	6.30277	6.45672	6	0	3	3	0		0.222816	0.00911196	17660.7	24021.7	39300.4	24047.9	1585.52	2175.18	18367.6	6982.84	3748.51	0	18205.2	15874.6	18902.1	25903.1	21639.9	24522.1	18781.4	44912.9	54207	15985.2	28010.8	28147.7
463		M362T8	361.607	361.579	361.629	7.94583	7.9254	8.20844	3	1	2	0	0		0.227647	0.00928942	53647.3	37673.8	16690.9	13855.8	50227.9	4724.15	3810.07	1698.57	9424.7	0	108951	10863	41128.3	43121	34698.1	35202.3	21051.4	14004.3	15017.2	12122.1	15516.9	13928.3
464		M215T7	215.259	215.247	215.278	6.58803	6.55038	6.67252	4	0	0	2	2		0.247949	0.0100548	126939	47971.1	90649.6	114680	11184.5	1233.25	44187.3	73400.8	11212.2	0	115059	128493	137266	46925.8	49331.2	47656.3	40782.5	106231	124936	42153.1	112963	188925
465		M520T8	519.528	519.521	519.541	7.776	7.67011	7.91315	3	0	0	2	1		0.247949	0.0100548	7281.57	3252.19	33070.6	39791.1	2317.98	612.313	27198.4	39060.9	4840.67	0	4952.23	7304.45	9588.03	3609.38	2545.17	3602.03	1820.66	51403.5	45987.7	4247.67	33516	81609.7
466		M110T7	110.144	110.121	110.155	6.6053	6.58714	6.67252	7	0	3	3	1		0.269891	0.0108714	35978.2	34814.5	26143.3	25951.6	32303.2	2988.15	2105.41	4342.76	5378.57	0	18830.5	15864.7	73239.5	31681.4	37632.7	35129.4	24353.9	28463.2	25612.8	23202.9	23693.9	30958.2
467		M144T6	144.184	144.174	144.283	6.35202	5.89452	6.43866	9	1	3	3	2		0.269891	0.0108714	61867.8	73375.5	68306.9	46715.7	56166.2	12638.2	23723.7	5029.95	4663.53	0	28072.7	30827.3	126703	58782.1	80657.8	80686.5	95687.7	53887.1	55345.8	52453.5	43066.7	44626.8
468		M338T7	337.515	337.456	337.545	6.91157	6.75666	7.11979	8	1	3	2	2		0.269891	0.0108714	259469	117645	132746	123390	163190	6580.56	89528.3	73189.9	25402.8	0	134329	444046	200030	110177	120166	122593	41197.5	136935	220107	47298.6	129586	193284
469		M140T7	140.087	140.07	140.124	6.54684	6.50648	6.58088	4	0	1	2	1		0.281509	0.0112994	5330.33	7903	6365.89	6008.91	1051.95	2010.33	1126.51	1333.15	1500.21	0	4987.6	4492.49	6510.91	6478.02	10202.5	7028.51	6838.22	5080.1	7179.35	7544.61	5148.83	5333.3
470		M427T7	426.553	426.487	426.61	6.90707	6.79689	7.06461	4	2	1	1	0		0.281509	0.0112994	46420.7	27489	31349.5	20348.9	22407.3	4009.66	17995	10422.1	3570.75	0	42630.4	26150.4	70481.4	31129.5	23191.4	28146.1	10570.7	41776.5	41701.2	8865.73	29208.6	22972.3
471	glucose 6 phosphatase	M261T7	261.323	261.26	261.347	6.64432	6.5783	6.82759	9	0	3	3	3		0.319103	0.0126638	95101.3	112375	107556	133434	28894.3	37886.2	9272.18	14509	9830.17	0	69380.7	126366	89557.3	156010	93270.6	87845.5	97168.2	114996	110502	117943	146706	135652
472		M294T7	293.519	293.506	293.535	7.05121	6.90604	7.20261	5	0	3	2	0		0.319103	0.0126638	82185.1	33835.1	56486.9	50678.2	16155.4	2886.65	42741.2	34366.2	10362.2	0	63687	93523.1	89345	37027.7	31409.4	33068.1	10519.3	63913.1	95028.5	12642.3	79493.5	59898.7
473		M445T8	445.465	445.46	445.543	7.57781	7.49828	7.60946	4	0	0	2	2		0.319103	0.0126638	6986.03	3716.02	27690	47888	3013.69	1183.26	23723	51526.2	5070.16	0	3603.85	7967.93	9386.31	2497.4	3790.22	4860.43	1342.98	34370.7	47356.4	5669.42	32691.1	105304
474		M489T6	489.41	489.355	489.478	6.27145	6.08884	6.3526	4	2	0	2	0		0.319103	0.0126638	67542.6	56343.5	54062.8	50491.8	12292.9	3728.07	11800.7	3899.6	5410.01	0	72105.1	76902	53620.8	58401.3	58589.1	52040	65970.3	53846.3	42371.9	49624.8	54751.9	47098.7
475		M548T7	547.763	547.752	547.773	7.15192	7.05891	7.24492	2	2	0	0	0		0.319103	0.0126638	41971.7	13782.7	33757.2	24475.5	5929.37	2040.89	26719	17586.1	3524.93	0	39031.7	38086.7	48796.5	16137.1	12694.1	12516.8	4690.09	39333.6	57247.9	4776.75	38595.8	30053.9
476		M562T7	561.762	561.762	561.762	7.25763	7.14349	7.37177	2	2	0	0	0		0.319103	0.0126638	38861.3	19991.6	31963	27557.4	11419.4	3896.45	21824.4	12105.8	4539.57	0	26082.1	48065.4	42436.6	17221.6	24447	18306.2	9447.74	33417.6	53023.8	17134.9	40835.7	24701.6
477		M467T8	467.471	467.447	467.54	7.72759	7.04953	7.83174	8	3	1	2	2		0.339518	0.0133919	121013	21708.6	97935.9	72087.9	9292.37	24093.7	79811.9	61878.9	12452.6	0	110567	124114	128359	3937.47	12056.4	49131.8	6035.49	137913	149859	27568.6	142747	45947.8
478		M472T7	471.596	471.537	471.663	7.10489	6.81498	7.42187	7	0	3	2	2		0.339518	0.0133919	43220.2	25868.9	27345.7	29160.3	3895.12	2322.65	20291.5	20098.1	5145.59	0	41298.3	40659.6	47702.8	26312.6	27937.7	23356.4	6208.81	46670.3	29158	9578.61	28164.5	49737.7
479		M351T7_2	351.495	351.465	351.6	6.8093	6.67481	7.09753	6	0	2	2	2		0.346573	0.0136415	143934	75035.5	135656	112842	26203	43715.1	66965.6	42298	6564.11	0	119994	171927	139879	29714.6	78447.1	116945	63985.8	146352	196630	69871.7	114222	154434
480		M520T7	519.732	519.726	519.737	7.00586	6.92296	7.08876	2	0	0	2	0		0.346573	0.0136415	38260.4	10381.7	34117.3	26008.7	3265.96	2318.67	24315.8	18871	4196.47	0	41296.1	38680.3	34804.8	12707.4	10367.3	8070.17	6444.95	43837.8	52069.2	4521.7	39890.1	33614.2
481		M426T7	425.531	425.476	425.541	6.73893	6.64696	6.87806	7	1	3	2	1		0.361067	0.014153	121490	92414.7	71771.9	57788.3	41537.2	15849.5	54315	40192	11479.2	0	132656	75510.9	156303	99190.6	103750	74303.6	17481	71723.7	126111	11545.6	84316.3	77503
482		M476T10	475.698	475.659	475.724	9.53229	9.484	9.57741	4	0	2	1	1		0.361067	0.014153	8606.93	15862.8	11355.7	6324.26	203.385	4558.86	13410.8	4565.47	5418.85	0	8592.6	8411.1	8817.11	10882.1	19828.9	16877.3	26619.7	5983.79	1463.75	10901.5	6300.62	1770.66
483		M284T7	283.54	283.492	283.555	7.48193	7.41198	7.63974	9	0	3	3	3		0.391625	0.0152472	129255	103957	144208	108489	37275.3	7893.51	30428.7	45567.3	10672.1	0	90698.9	165102	131965	96812.5	112431	102628	177651	136818	118155	139569	129718	56180.9
484		M346T7	345.526	345.52	345.541	6.906	6.80976	7.20261	7	0	3	2	2		0.391625	0.0152472	74943.5	26559.9	59651.3	56233.5	20469.2	1171.69	46588.8	40343.4	4756.69	0	52026.2	91410.6	81393.9	25660.8	26134	27885	10294.6	65797.3	102862	9695.28	81302.7	77702.4
485		M330T7_1	329.551	329.388	329.573	7.02102	6.45672	7.17188	7	0	3	3	1		0.3996	0.0155303	102714	59840	71248.6	59814.5	31766.4	32032.6	34786.4	28673	6245.05	0	68101.7	130537	109502	23722	84805.7	70992.1	31486.3	86198.9	96060.5	35840	91576.9	52026.7
486	Glyceraldehyde 3-phosphate	M170T6	170.176	170.112	170.191	6.20771	5.74184	6.33388	8	0	3	3	2		0.40771	0.0158172	73058.9	101821	94921.1	87409.9	10429.3	10189.4	56199.1	20634.9	4785.74	0	62858.6	72615.1	83702.9	91295.8	111638	102528	32087.3	140383	112293	71488.3	110722	80019.1
487		M413T7	412.541	412.458	412.568	6.8672	6.63377	6.89125	3	2	0	0	1		0.40771	0.0158172	31815.3	10209.5	21594.1	22992.9	9860.75	3872.34	15062.9	18394.6	2853.25	0	25159.9	43143.9	27142.2	7091.91	14544.1	8992.32	4705.38	26437.1	33639.8	3023	26711.6	39244
488		M362T7	361.545	361.496	361.562	6.91327	6.74591	7.07925	6	0	2	2	2		0.45929	0.0176528	93434.5	45545.4	74929	63919.4	24005.2	8295.82	40425.7	41674.6	5151.27	0	74633.9	120474	85195.3	46318.1	53427.9	36890.3	29328.4	89088.3	106370	31661.9	49123.2	110973
489		M363T6_2	363.352	363.351	363.352	6.18511	6.09767	6.27255	2	2	0	0	0		0.45929	0.0176528	249225	68013.6	67383.1	75769.7	236866	14215.4	3284.26	3484.46	17632.9	0	515347	170844	61484.4	83846.3	63848.3	56346.1	63595.2	69117.9	69436.1	72586.8	75229.6	79492.6
490		M502T7	501.545	501.477	501.554	6.74909	6.6889	6.801	4	0	0	2	2		0.46838	0.0179728	16084.4	5201.2	52699.6	45258	1480.16	722.182	46064.9	39952.4	3787.96	0	17509.6	14554.8	16188.9	4368.93	5572.14	5662.54	2949.28	61275.7	93873.7	4386.95	47163.4	84223.6
491		M490T7	489.652	489.531	489.727	6.61204	6.37774	7.08844	10	1	3	2	3		0.477612	0.0182967	50082.8	74672.1	68489.1	61910.2	26681.8	22172.1	21397.6	14880.3	5410.01	0	38747.4	80560.7	30940.2	75766.3	96276.8	51973.1	46319.6	70127.1	89020.7	45635.6	65274.9	74820
492		M273T7	273.45	273.447	273.46	6.74277	6.6215	6.78531	4	0	0	2	2		0.515968	0.0196309	70417	20188.4	123959	153504	23514.4	2709.15	97507.1	118878	7302.75	0	53589.9	97284.9	60376.2	23287.8	19005.8	18271.6	15347.8	152569	203961	16236.1	222624	221652
493		M374T7	373.591	373.493	373.62	6.80929	6.71785	6.98588	4	0	0	2	2		0.515968	0.0196309	39215.6	14824.5	62894	44932.5	2491.26	1224.69	52262.1	45700	4860.25	0	39163.6	36750.8	41732.5	16196.9	13842.9	14433.6	6557.32	72328.3	109796	6846.34	32343.7	95607.4
494		M396T7	395.566	395.552	395.572	7.17188	6.98666	7.27188	5	0	1	2	2		0.515968	0.0196309	71047	40065.1	60106	61740.4	12059.9	2853.64	34968.8	46067	8193.31	0	58302.9	72557.5	82280.4	38536.4	43357.4	38301.5	20443	73384.4	86490.7	22333	112387	50501.3
495		M448T7	447.714	447.709	447.719	6.9919	6.86235	7.12144	2	0	0	2	0		0.515968	0.0196309	17094.6	3795.85	28404.9	18414.6	5027.1	682.062	25824.1	14860.6	3646.06	0	18133.1	21521.4	11629.4	4091.45	3015.86	4280.26	1680.75	30310.6	53223.4	1291.77	27946.9	26005.3
496		M432T7	431.582	431.57	431.64	7.19885	6.76229	7.30145	5	0	3	1	1		0.546228	0.0206708	48824.2	53170.6	54882.8	41961.2	14994.4	4735.78	26073.4	11160.6	4648.16	0	31540.1	58348.1	56584.4	48593.7	52867.4	58050.7	33479.4	83921.4	47247.6	30136.1	43437	52310.5
497		M404T7	403.615	403.595	403.636	6.85501	6.84766	6.86235	2	0	0	2	0		0.556595	0.0210245	34629.3	12781.4	35289.2	43621.7	5447.06	1049.14	21180.1	28759.6	3400.35	0	29831.2	33506.3	40550.3	12419.8	13963.5	11960.9	10980.1	49767.7	45119.7	10533.7	57715.9	62615.6
498		M412T7	411.539	411.48	411.571	7.00799	6.67252	7.07651	6	0	3	2	1		0.556595	0.0210245	85148.2	48135.9	89866	78490.8	20874.6	3258.42	62844.7	56426.3	6584.75	0	78339.8	68527.8	108577	44563.5	48899.4	50944.7	25280.9	93505.1	150812	18499.8	130503	86469.8
499		M577T7	576.569	576.56	576.63	6.77388	6.76229	6.80976	3	0	0	2	1		0.556595	0.0210245	1848.67	1052.59	15903.9	17872.6	422.571	171.178	13666.4	14905.8	2043.82	0	1953.79	2208.76	1383.47	1216.53	1066.27	874.991	368.592	21270.9	26072.1	776.771	24693.5	28147.4
500		M221T7	221.284	221.276	221.314	6.59067	6.58984	6.95772	3	0	0	2	1		0.577746	0.021742	59682.6	40973	65706.8	62382.2	3375.91	2893.29	26845.4	22116	6502.22	0	56381.2	63128.4	59538.3	38663.6	44218.4	40037	36313.8	88930.6	71876	37190.7	71351.4	78604.7
501		M257T7	257.441	257.266	257.445	6.86887	6.44879	6.87512	5	0	1	2	2		0.577746	0.021742	122214	34122.9	147991	141969	16059	16522.7	122600	110829	8721.01	0	104141	134844	127656	24802.3	53200	24366.3	14060.1	175234	254678	14442.8	215006	196457
502		M390T7	389.57	389.565	389.583	6.70939	6.62547	6.79201	3	0	0	2	1		0.577746	0.021742	30826.3	19680.4	64618.7	74484	4896.19	4345.24	45099	59457.6	4200.45	0	26937	36324.5	29217.3	24695.3	17032.6	17313.4	12927.4	84993.4	95935.2	15970.1	72639.5	134842
503		M287T6	287.347	287.272	287.454	6.48129	6.27121	6.79242	8	0	2	3	3		0.588525	0.0221057	87718	58129.7	77983.9	78192.6	9150.3	5444.24	27446.7	42274.4	5345.46	0	80102.7	97868.6	85182.7	52243.5	62984.5	59161.2	46596.1	89880.3	97475.4	49794.7	58007	126776
504		M256T7	256.452	256.434	256.473	7.49019	7.40587	7.60163	9	0	3	3	3		0.64437	0.0240598	51524.4	45089.1	63416	55398.5	18170	3179.3	16881.3	16278.8	4869.85	0	32092.2	68091.8	54389.1	46189	47572.4	41505.9	79222.9	65390.9	45634.1	69943.5	37814.2	58437.9
505		M352T7	352.474	352.406	352.566	6.66515	6.44028	7.03553	6	1	2	1	2		0.64437	0.0240598	22891.7	16045	22815.5	26910.7	13317.6	10070.8	7275.91	25359.2	5012.88	0	36869.5	21454.6	10350.8	8572.86	27497.6	12064.4	15258.8	23414	29773.7	12168.7	56192.8	12370.5
506		M355T6	355.361	355.354	355.363	6.46007	6.3741	6.50746	4	0	1	2	1		0.64437	0.0240598	28065.4	31018.3	26157.8	32317.7	10412.2	3135.14	4950.21	9440.81	2551.31	0	17163.7	29125.3	37907.1	34404.4	28216.1	30434.5	20482.9	29588.2	28402.1	21556.3	36190.6	39206.2
507		M295T6_2	295.274	295.265	295.282	6.20293	6.13331	6.27255	2	2	0	0	0		0.667556	0.0248902	366605	129767	123450	128039	321509	32825	18550.2	5846.41	21777.9	0	728367	257931	113516	167515	113865	107923	102320	130974	137057	128528	121964	133626
508		M283T6	283.346	283.278	283.358	6.4801	6.34987	6.5166	8	0	3	2	3		0.691175	0.0257481	25675.9	29366.7	26531.2	26286.8	6437.54	5102.58	4192.42	5451.13	2660.09	0	19288.7	25576.4	32162.6	23827.5	30397.1	33875.4	21784.9	29729.5	28079.1	20041	28733.4	30086
509		M393T7	392.598	392.509	392.642	7.45589	7.31302	7.58644	6	1	2	2	1		0.813658	0.0301733	48854.5	42778.7	40647.1	49248.1	12439.9	1406.53	22470.5	6111.33	5428.32	0	34491.3	56200.2	55871.9	43544.1	41155.5	43636.6	64621.7	20066.9	37252.7	54397.5	42494.8	50852.2
510		M295T6_1	295.199	295.172	295.225	5.69014	5.46159	6.1531	4	0	2	2	0		0.826047	0.0306186	285009	337040	346508	354813	367914	69585.8	23424.3	9112.8	20848.7	0	709510	87251.5	58265.2	410739	327914	272468	320820	352017	366686	355337	345450	363653
511		M285T8	284.547	284.534	284.558	7.60423	7.53736	7.80806	6	0	3	2	1		0.838399	0.0310623	30911.3	36839.8	43866.8	28083.6	12328.7	6133.55	34809.8	14430.3	4736.21	0	18306.9	42944.3	31482.8	36499.5	43136.4	30883.5	83412.4	30325.5	17862.5	44538.8	22126.4	17585.5
512	Dihydrocholesterol	M353T6	353.372	353.368	353.382	6.47973	6.46168	6.48252	3	0	0	1	2		0.932731	0.0344369	75198.6	68670.5	68709	81142.4	32102.1	2389.94	35214.5	28789.7	10061.4	0	42823.1	75752.7	107020	65913.4	69945.7	70152.4	42822.1	54496.2	108809	48170.5	93956.3	101300
513		M303T7	303.466	303.44	303.484	6.85737	6.71227	6.96461	10	1	3	3	3		0.98825	0.036412	194517	168343	144429	159486	57388.3	16297.7	70984.2	67550.5	11987	0	153820	260156	169576	156545	161544	186939	62663.9	180348	190274	86425.7	219675	172357
